# Supplementary material for: Anti-COVID-19 multi-epitope vaccine designs employing global viral genome sequences
Source: PeerJ. 2020 Aug 3;8:e9541. doi: 10.7717/peerj.9541 (PMC7409810; doi:10.7717/peerj.9541)
Supplement: Supplemental Information 1 [file peerj-08-9541-s001.xlsx]

## Sheet: All Epitopes
Rank	Position	Epitope	SVM/ANN score	Antigenic score	Antigen or Non Antigen
orf1ab
1	1561	SLREVRTIK	0.97/1.3171709	0.7073	( Probable ANTIGEN ).
2	3684	MYASAVVLL	0.99/1.2224724	0.4033	( Probable NON-ANTIGEN ).
3	3647	VAYFNMVYM	0.83/1.3666766	0.9133	( Probable ANTIGEN ).
4	2363	WLMWLIINL	1.00/1.1904209	1.0138	( Probable ANTIGEN ).
5	641	FLRDGWEIV	0.84/1.2992905	0.3189	( Probable NON-ANTIGEN ).
6	1876	TIKPVTYKL	0.91/1.2108477	0.3886	( Probable NON-ANTIGEN ).
7	2383	MYIFFASFY	0.92/1.124617	0.0576	( Probable NON-ANTIGEN ).
8	2877	TNGDFLHFL	0.68/1.3549414	0.5358	( Probable ANTIGEN ).
9	2465	ISDEVARDL	0.64/1.3561747	-0.4247	( Probable NON-ANTIGEN ).
10	3837	AFKLNIKLL	0.95/1.0357025	1.148	( Probable ANTIGEN ).
11	2787	FYLITPVHV	0.96/1.024182	0.6305	( Probable ANTIGEN ).
12	5107	IADKYVRNL	0.95/1.0207305	0.1321	( Probable NON-ANTIGEN ).
13	1927	NFKFVCDNI	0.97/0.97020502	1.6329	( Probable ANTIGEN ).
14	3943	AIASEFSSL	0.98/0.95403954	0.5439	( Probable ANTIGEN ).
15	5727	AQLPAPRTL	0.97/0.95318127	-0.356	( Probable NON-ANTIGEN ).
16	6081	GLPWNVVRI	0.75/1.1723995	0.6233	( Probable ANTIGEN ).
17	4669	EERLKLFDR	0.89/1.029914	0.8885	( Probable ANTIGEN ).
18	6004	AIRHVRAWI	0.95/0.95124283	-0.334	( Probable NON-ANTIGEN ).
19	6612	ASLNGVTLI	0.89/0.99919267	0.4153	( Probable NON-ANTIGEN ).
20	5473	YGIATVREV	0.97/0.91447855	1.4272	( Probable ANTIGEN ).
21	6301	KFTDGVCLF	0.91/0.9524343	-0.003	( Probable NON-ANTIGEN ).
22	5528	DYGDAVVYR	0.71/1.1449218	0.5459	( Probable ANTIGEN ).
23	6633	KVDGVVQQL	0.86/0.98781948	-0.2313	( Probable NON-ANTIGEN ).
24	2111	NELSRVLGL	0.77/1.0768558	-0.0656	( Probable NON-ANTIGEN ).
25	112	GEIPVAYRK	0.78/1.0584918	0.9683	( Probable ANTIGEN ).
26	3040	ALDISASIV	0.68/1.1493022	1.0373	( Probable ANTIGEN ).
27	3069	RAFGEYSHV	0.94/0.88738272	-0.0735	( Probable NON-ANTIGEN ).
28	3162	KRRVVFNGV	0.78/1.0356958	0.603	( Probable ANTIGEN ).
29	1004	TIVEVQPQL	0.93/0.86861338	1.35	( Probable ANTIGEN ).
30	2745	ATTRQVVNV	0.62/1.1783812	0.4528	( Probable NON-ANTIGEN ).
31	5479	REVLSDREL	0.92/0.87687461	0.4281	( Probable NON-ANTIGEN ).
32	4392	QSADAQSFL	0.95/0.84661397	-0.0251	( Probable NON-ANTIGEN ).
33	4655	KPYIKWDLL	0.97/0.82384777	0.4825	( Probable NON-ANTIGEN ).
34	6195	ASCDAIMTR	0.99/0.80384597	0.3756	( Probable NON-ANTIGEN ).
35	2043	DLKPVSEEV	0.90/0.89204642	1.3063	( Probable ANTIGEN ).
36	2746	TTRQVVNVV	0.77/1.0196759	0.469	( Probable NON-ANTIGEN ).
37	1185	KLVSSFLEM	1.00/0.77711301	-0.0423	( Probable NON-ANTIGEN ).
38	3023	AVNLLTNMF	0.86/0.91473435	-0.5873	( Probable NON-ANTIGEN ).
39	165	HSSGVTREL	0.53/1.2439205	-0.0488	( Probable NON-ANTIGEN ).
40	3179	ALCTFLLNK	0.96/0.81384401	-0.3727	( Probable NON-ANTIGEN ).
41	6577	GRVDGQVDL	0.91/0.85809837	0.3145	( Probable NON-ANTIGEN ).
42	423	WVPRASANI	0.96/0.78547732	0.4549	( Probable NON-ANTIGEN ).
43	1245	ETKFLTENL	1.00/0.74053628	-0.185	( Probable NON-ANTIGEN ).
44	5110	KYVRNLQHR	0.51/1.2298096	-0.32	( Probable NON-ANTIGEN ).
45	214	TLSEQLDFI	0.90/0.83436257	1.0499	( Probable ANTIGEN ).
46	3639	FLLPSLATV	0.61/1.1206273	0.5954	( Probable ANTIGEN ).
47	3322	IRKSNHNFL	0.60/1.1275838	0.6636	( Probable ANTIGEN ).
48	1936	KFADDLNQL	0.87/0.8506216	-0.345	( Probable NON-ANTIGEN ).
49	2804	SEIIGYKAI	0.93/0.78835765	0.3416	( Probable NON-ANTIGEN ).
50	900	WSMATYYLF	0.97/0.74567124	0.3328	( Probable NON-ANTIGEN ).
51	854	NEKCSAYTV	0.92/0.79531696	0.8005	( Probable ANTIGEN ).
52	5337	SLRCGACIR	0.94/0.77454894	1.6206	( Probable ANTIGEN ).
53	1420	ARFYFYTSK	0.77/0.94293391	0.1048	( Probable NON-ANTIGEN ).
54	3933	EMLDNRATL	0.85/0.86208354	0.6341	( Probable ANTIGEN ).
55	3774	NTLQCIMLV	0.85/0.85673118	1.0406	( Probable ANTIGEN ).
56	2704	AKSHNIALI	0.87/0.83658271	1.1999	( Probable ANTIGEN ).
57	3039	GALDISASI	0.85/0.85369831	1.0215	( Probable ANTIGEN ).
58	5825	TRNPAWRKA	0.71/0.98508542	-0.3762	( Probable NON-ANTIGEN ).
59	4722	VRKIFVDGV	0.98/0.71409468	-0.8564	( Probable NON-ANTIGEN ).
60	6322	IVCRFDTRV	0.67/1.0232915	1.1637	( Probable ANTIGEN ).
61	5679	YVFCTVNAL	0.77/0.92267704	0.5377	( Probable ANTIGEN ).
62	2348	QLFFSYFAV	0.76/0.92591733	0.2473	( Probable NON-ANTIGEN ).
63	3949	SSLPSYAAF	0.61/1.0697417	0.3791	( Probable NON-ANTIGEN ).
64	6144	TASDTYACW	0.79/0.8845784	0.9885	( Probable ANTIGEN ).
65	403	TIAFGGCVF	0.91/0.76304106	-0.4015	( Probable NON-ANTIGEN ).
66	2168	YMPYFFTLL	0.84/0.82215631	0.6882	( Probable ANTIGEN ).
67	3645	ATVAYFNMV	0.88/0.77863156	0.9418	( Probable ANTIGEN ).
68	3016	GVFCGVDAV	0.93/0.72670828	0.5684	( Probable ANTIGEN ).
69	4398	SFLNRVCGV	0.98/0.67456782	0.0892	( Probable NON-ANTIGEN ).
70	2667	GDSCNNYML	0.90/0.75430716	-0.1388	( Probable NON-ANTIGEN ).
71	3628	FVKHKHAFL	0.97/0.68301642	0.5763	( Probable ANTIGEN ).
72	3063	YFMRFRRAF	0.63/1.0071032	-0.0952	( Probable NON-ANTIGEN ).
73	2351	FSYFAVHFI	0.66/0.97709163	0.8806	( Probable ANTIGEN ).
74	376	SEIGPEHSL	0.80/0.83265317	0.8623	( Probable ANTIGEN ).
75	5275	LYLQYIRKL	0.93/0.70052208	0.282	( Probable NON-ANTIGEN ).
76	1231	KIKACVEEV	0.78/0.84395252	-0.6462	( Probable NON-ANTIGEN ).
77	2335	TRFFYVLGL	0.87/0.7530986	0.5606	( Probable ANTIGEN ).
78	6000	TREEAIRHV	0.87/0.74655286	-0.3717	( Probable NON-ANTIGEN ).
79	5255	AIDAYPLTK	0.82/0.78760102	0.5972	( Probable ANTIGEN ).
80	3143	AYIICISTK	0.59/1.0163511	1.4349	( Probable ANTIGEN ).
81	539	EAARVVRSI	0.74/0.86121753	-0.02	( Probable NON-ANTIGEN ).
82	1290	VVQEGVLTA	0.97/0.62495896	0.227	( Probable NON-ANTIGEN ).
83	3892	VQLHNDILL	0.98/0.61495005	0.1531	( Probable NON-ANTIGEN ).
84	2708	NIALIWNVK	0.80/0.79348417	1.6835	( Probable ANTIGEN ).
85	5876	TAHSCNVNR	0.88/0.71157393	-0.3503	( Probable NON-ANTIGEN ).
86	4083	TCDGTTFTY	0.97/0.62030116	-0.0785	( Probable NON-ANTIGEN ).
87	1167	DTVRTNVYL	0.76/0.82942266	-0.169	( Probable NON-ANTIGEN ).
88	680	KLVNKFLAL	0.56/1.0288779	0.1508	( Probable NON-ANTIGEN ).
89	3369	IQPGQTFSV	1.00/0.58056731	0.4817	( Probable NON-ANTIGEN ).
90	4586	DAMRNAGIV	0.99/0.59010448	0.3702	( Probable NON-ANTIGEN ).
91	483	STSAFVETV	0.60/0.9734297	0.0844	( Probable NON-ANTIGEN ).
92	2445	CKLHNWNCV	0.94/0.63237371	1.1519	( Probable ANTIGEN ).
93	406	FGGCVFSYV	0.96/0.60796381	-0.6438	( Probable NON-ANTIGEN ).
94	45	HLKDGTCGL	0.99/0.57244715	1.6536	( Probable ANTIGEN ).
95	6493	ELFENKTTL	0.88/0.6813906	0.0313	( Probable NON-ANTIGEN ).
96	5268	EYADVFHLY	0.79/0.7696478	0.4626	( Probable NON-ANTIGEN ).
97	6309	FWNCNVDRY	0.99/0.56649041	-1.4948	( Probable NON-ANTIGEN ).
98	6082	LPWNVVRIK	0.98/0.57238126	1.3747	( Probable ANTIGEN ).
99	3068	RRAFGEYSH	0.86/0.69161386	-0.2281	( Probable NON-ANTIGEN ).
100	6229	KINAACRKV	0.99/0.56116872	1.3888	( Probable ANTIGEN ).
orf3a
1	2	DLFMRIFTI	0.70/1.3172056	-0.5521	( Probable NON-ANTIGEN )
2	107	YLYALVYFL	0.77/1.1651019	0.0134	( Probable NON-ANTIGEN ).
3	236	IVDEPEEHV	0.97/0.95664708	-0.3569	( Probable NON-ANTIGEN ).
4	76	GVHFVCNLL	0.90/0.90979101	0.5919	( Probable ANTIGEN ).
5	54	AVFQSASKI	0.99/0.81059567	0.1403	( Probable NON-ANTIGEN ).
6	45	WLIVGVALL	0.96/0.73620047	1.2686	( Probable ANTIGEN ).
7	224	GVEHVTFFI	0.97/0.50473011	0.5199	( Probable ANTIGEN ).
8	106	LYLYALVYF	0.99/0.43935779	0.1541	( Probable NON-ANTIGEN ).
9	115	LQSINFVRI	0.73/0.66398298	1.4795	( Probable ANTIGEN ).
10	139	LLYDANYFL	0.56/0.83002888	-0.03	( Probable NON-ANTIGEN ).
11	220	STDTGVEHV	0.59/0.75300221	0.6575	( Probable ANTIGEN ).
12	159	PYNSVTSSI	0.82/0.4389859	0.2647	( Probable NON-ANTIGEN ).
13	112	VYFLQSINF	0.76/0.4761797	0.4717	( Probable ANTIGEN ).
Surface glycoprotein
1	1192	NLNESLIDL	0.92/1.5879094	0.6827	( Probable ANTIGEN ).
2	236	TRFQTLLAL	0.99/1.4877641	0.3406	( Probable NON-ANTIGEN ).
3	983	RLDKVEAEV	0.71/1.6892505	0.0765	( Probable NON-ANTIGEN ).
4	679	NSPRRARSV	0.87/1.0916413	0.1034	( Probable NON-ANTIGEN ).
5	292	ALDPLSETK	0.92/1.0117189	1.2241	( Probable ANTIGEN ).
6	820	DLLFNKVTL	0.73/1.1189541	0.6800	( Probable ANTIGEN ).
7	972	AISSVLNDI	0.99/0.84037452	0.0479	( Probable NON-ANTIGEN ).
8	1125	NCDVVIGIV	0.93/0.83215588	1.0608	( Probable ANTIGEN ).
9	97	KSNIIRGWI	0.89/0.86720593	-1.6883	( Probable NON-ANTIGEN ).
10	846	ARDLICAQK	0.82/0.93408287	0.8157	( Probable ANTIGEN ).
11	618	TEVPVAIHA	0.98/0.76924266	0.2687	( Probable NON-ANTIGEN ).
12	852	AQKFNGLTV	0.98/0.73319244	0.1405	( Probable NON-ANTIGEN ).
13	115	QSLLIVNNA	0.95/0.76004022	0.4826	( Probable NON-ANTIGEN ).
14	123	ATNVVIKVC	0.84/0.8570027	-0.2416	( Probable NON-ANTIGEN ).
15	612	YQDVNCTEV	0.69/0.97346489	1.6172	( Probable ANTIGEN ).
16	535	KNKCVNFNF	0.97/0.64771057	2.4991	( Probable ANTIGEN ).
17	54	LFLPFFSNV	0.83/0.76135348	-0.1776	( Probable NON-ANTIGEN ).
18	464	FERDISTEI	0.67/0.92124621	-0.7442	( Probable NON-ANTIGEN ).
19	735	SVDCTMYIC	0.99/0.56080212	0.0408	( Probable NON-ANTIGEN ).
20	706	AYSNNSIAI	0.71/0.83826283	0.8274	( Probable ANTIGEN ).
21	814	KRSFIEDLL	0.84/0.70530797	-0.6422	( Probable NON-ANTIGEN ).
22	28	YTNSFTRGV	0.99/0.4496507	-0.6177	( Probable NON-ANTIGEN ).
23	350	VYAWNRKRI	0.93/0.49736819	0.5003	( Probable ANTIGEN ).
24	171	VSQPFLMDL	0.64/0.78489273	0.2178	( Probable NON-ANTIGEN ).
25	233	INITRFQTL	0.88/0.51843698	0.3934	( Probable NON-ANTIGEN ).
26	119	IVNNATNVV	0.62/0.75028555	0.1659	( Probable NON-ANTIGEN ).
27	1060	VVFLHVTYV	0.59/0.77948535	1.5122	( Probable ANTIGEN ).
28	333	TNLCPFGEV	0.87/0.49897438	0.9288	( Probable ANTIGEN ).
29	163	ANNCTFEYV	0.67/0.68976923	-0.0332	( Probable NON-ANTIGEN ).
30	336	CPFGEVFNA	0.86/0.49893355	-0.071	( Probable NON-ANTIGEN ).
£31.00	634	RVYSTGSNV	0.61/0.74770151	0.2636	( Probable NON-ANTIGEN ).
32	725	EILPVSMTK	0.85/0.5027134	1.6842	( Probable ANTIGEN ).
33	810	SKPSKRSFI	0.98/0.37244882	0.6910	( Probable ANTIGEN ).
34	502	GVGYQPYRV	0.86/0.48701691	1.3587	( Probable ANTIGEN ).
35	833	FIKQYGDCL	0.76/0.57526737	-0.4436	( Probable NON-ANTIGEN ).
36	880	GTITSGWTF	0.75/0.57483752	0.3272	( Probable NON-ANTIGEN ).
37	433	VIAWNSNNL	0.82/0.4956948	0.7216	( Probable ANTIGEN ).
38	836	QYGDCLGDI	0.68/0.61787268	0.0410	( Probable NON-ANTIGEN ).
39	59	FSNVTWFHA	0.53/0.74877447	0.8156	( Probable ANTIGEN ).
40	780	EVFAQVKQI	0.79/0.4771388	0.2447	( Probable NON-ANTIGEN ).
41	925	NQFNSAIGK	0.76/0.48116482	-0.1202	( Probable NON-ANTIGEN ).
42	677	QTNSPRRAR	0.66/0.55678436	-0.118	( Probable NON-ANTIGEN ).
43	121	NNATNVVIK	0.71/0.41011789	0.3765	( Probable NON-ANTIGEN ).
44	122	NATNVVIKV	0.69/0.41830926	0.6726	( Probable ANTIGEN ).
45	954	QNAQALNTL	0.70/0.40665469	0.3288	( Probable NON-ANTIGEN ).
46	926	QFNSAIGKI	0.58/0.5145498	-0.0231	( Probable NON-ANTIGEN ).
47	258	WTAGAAAYY	0.54/0.5440791	0.6306	( Probable ANTIGEN ).
48	1095	FVSNGTHWF	0.61/0.45070133	0.0807	( Probable NON-ANTIGEN ).
49	685	RSVASQSII	0.57/0.43730301	-0.2412	( Probable NON-ANTIGEN ).
50	509	RVVVLSFEL	0.54/0.37790287	1.1918	( Probable ANTIGEN ).
Envelope
1	63	IVNSVLLFL	0.92/1.3323721	-0.0239	( Probable NON-ANTIGEN ).
2	51	LVKPSFYVY	0.70/0.7574663	0.4213	( Probable NON-ANTIGEN ).
Membrane Glycoprotein
1	38	AYANRNRFL	0.94/1.534005	0.2181	( Probable NON-ANTIGEN ).
2	41	NRNRFLYII	0.96/1.2950944	0.4868	( Probable ANTIGEN )
3	43	NRFLYIIKL	0.79/1.3086849	0.3128	( Probable NON-ANTIGEN ).
4	15	KLLEQWNLV	0.54/1.1477859	0.2095	( Probable NON-ANTIGEN ).
5	104	ARTRSMWSF	0.87/0.79456645	1.2394	( Probable ANTIGEN )
6	83	AMACLVGLM	0.96/0.62580832	0.6251	( Probable ANTIGEN ).
7	39	YANRNRFLY	0.70/0.75749834	0.0256	( Probable NON-ANTIGEN ).
8	37	FAYANRNRF	0.71/0.72206684	0.7785	( Probable ANTIGEN ).
9	99	SFRLFARTR	0.98/0.43485337	0.7038	( Probable ANTIGEN ).
10	136	SELVIGAVI	0.92/0.48139255	0.6409	( Probable ANTIGEN ).
11	50	KLIFLWLLW	0.97/0.41640893	0.4968	( Probable ANTIGEN ).
12	85	ACLVGLMWL	0.85/0.52376312	0.7321	( Probable ANTIGEN ).
13	172	TSRTLSYYK	0.68/0.67723726	0.4811	( Probable ANTIGEN ).
14	193	FAAYSRYRI	0.84/0.50777994	0.8787	( Probable ANTIGEN ).
15	45	FLYIIKLIF	0.83/0.5058283	0.3056	( Probable NON-ANTIGEN ).
16	196	YSRYRIGNY	0.91/0.39062916	0.3996	( Probable NON-ANTIGEN ).
17	49	IKLIFLWLL	0.53/0.6187025	0.5968	( Probable ANTIGEN ).
18	55	WLLWPVTLA	0.65/0.40702879	1.0631	( Probable ANTIGEN ).
Orf6
1	30	DYIINLIIK	0.76/1.0300253	0.3419	( Probable NON-ANTIGEN ).
2	3	HLVDFQVTI	0.59/1.0193905	1.4119	( Probable ANTIGEN ).
3	12	AEILLIIMR	0.94/0.59661067	0.6234	( Probable ANTIGEN ).
4	10	TIAEILLII	0.79/0.68956903	0.2917	( Probable NON-ANTIGEN ).
5	28	NLDYIINLI	0.82/0.61734924	0.7123	( Probable ANTIGEN ).
6	27	WNLDYIINL	0.53/0.76927378	0.7163	( Probable ANTIGEN ).
Orf7a
1	2	KIILFLALI	1.00/0.74925883	0.2094	( Probable NON-ANTIGEN ).
2	70	GVKHVYQLR	0.62/0.82177409	0.8845	( Probable ANTIGEN ).
3	88	IRQEEVQEL	0.54/0.77927374	0.3688	( Probable NON-ANTIGEN ).
4	85	KLFIRQEEV	0.72/0.55812379	0.0755	( Probable NON-ANTIGEN ).
5	95	ELYSPIFLI	0.76/0.43464353	-0.052	( Probable NON-ANTIGEN ).
6	69	DGVKHVYQL	0.59/0.36244134	-0.154	( Probable NON-ANTIGEN ).
7	101	FLIVAAIVF	0.53/0.37735924	0.586	( Probable ANTIGEN ).
orf7b
1	9	FYLCFLAFL	0.54/1.468752	0.5069	( Probable ANTIGEN ).
2	26	IIFWFSLEL	0.88/0.96108642	0.8291	( Probable ANTIGEN ).
3	16	FLLFLVLIM	0.99/0.7493634	0.5114	( Probable ANTIGEN ).
4	3	ELSLIDFYL	0.59/1.0657911	1.562	( Probable ANTIGEN ).
orf 8
1	44	KWYIRVGAR	0.96/0.84948266	1.5772	( Probable ANTIGEN ).
2	68	KSPIQYIDI	0.87/0.66977074	0.6721	( Probable ANTIGEN ).
3	80	TVSCLPFTI	0.91/0.52311236	1.9584	( Probable ANTIGEN ).
4	92	EPKLGSLVV	0.63/0.46190996	1.3791	( Probable ANTIGEN ).
5	25	CTQHQPYVV	0.57/0.39052039	0.4868	( Probable NON-ANTIGEN ).
orf9
1	262	RTATKAYNV	0.89/0.93090592	0.6395	( Probable ANTIGEN ).
2	222	LLLDRLNQL	1.00/0.77917492	0.1566	( Probable NON-ANTIGEN ).
3	85	GYYRRATRR	0.96/0.64584436	-0.4627	( Probable NON-ANTIGEN ).
4	362	TFPPTEPKK	0.97/0.4507155	0.9945	( Probable ANTIGEN ).
5	165	TTLPKGFYA	0.84/0.47343878	-0.3102	( Probable NON-ANTIGEN ).
6	150	NPANNAAIV	0.84/0.43927091	0.5483	( Probable ANTIGEN ).
7	266	KAYNVTQAF	0.83/0.43425876	0.5669	( Probable ANTIGEN ).
8	78	SSPDDQIGY	0.84/0.40764252	0.526	( Probable ANTIGEN ).
9	211	AGNGGDAAL	0.87/0.36326844	0.5577	( Probable ANTIGEN ).
10	153	NNAAIVLQL	0.70/0.43817133	0.8662	( Probable ANTIGEN ).
11	201	SSRGTSPAR	0.62/0.51098887	1.2455	( Probable ANTIGEN ).
12	226	RLNQLESKM	0.55/0.5287504	0.5632	( Probable ANTIGEN ).
orf 10
1	8	AFPFTIYSL	0.58/1.2216622	1.0755	( Probable ANTIGEN ).
2	1	MGYINVFAF	0.89/0.72801573	0.0179	( Probable NON-ANTIGEN ).
3	13	IYSLLLCRM	0.93/0.47363102	0.0304	( Probable NON-ANTIGEN ).
4	24	RNYIAQVDV	0.70/0.44673717	-0.1053	( Probable NON-ANTIGEN ).

## Sheet: Antigenic
Rank	Position	Epitope	SVM/ANN score	Antigenic score	Immunogenic score
orf1ab
1	1561	SLREVRTIK	0.97/1.3171709	0.7073	0.31699
3	3647	VAYFNMVYM	0.83/1.3666766	0.9133	Non immunogenic
4	2363	WLMWLIINL	1.00/1.1904209	1.0138	0.38891
8	2877	TNGDFLHFL	0.68/1.3549414	0.5358	0.23258
10	3837	AFKLNIKLL	0.95/1.0357025	1.148	Non immunogenic
11	2787	FYLITPVHV	0.96/1.024182	0.6305	0.21142
13	1927	NFKFVCDNI	0.97/0.97020502	1.6329	0.05219
14	3943	AIASEFSSL	0.98/0.95403954	0.5439	Non immunogenic
16	6081	GLPWNVVRI	0.75/1.1723995	0.6233	0.31693
17	4669	EERLKLFDR	0.89/1.029914	0.8885	Non immunogenic
20	5473	YGIATVREV	0.97/0.91447855	1.4272	0.26141
22	5528	DYGDAVVYR	0.71/1.1449218	0.5459	0.14296
25	112	GEIPVAYRK	0.78/1.0584918	0.9683	0.13619
26	3040	ALDISASIV	0.68/1.1493022	1.0373	Non immunogenic
28	3162	KRRVVFNGV	0.78/1.0356958	0.603	0.22308
29	1004	TIVEVQPQL	0.93/0.86861338	1.35	Non immunogenic
35	2043	DLKPVSEEV	0.90/0.89204642	1.3063	Non immunogenic
45	214	TLSEQLDFI	0.90/0.83436257	1.0499	0.01093
46	3639	FLLPSLATV	0.61/1.1206273	0.5954	Non immunogenic
47	3322	IRKSNHNFL	0.60/1.1275838	0.6636	Non immunogenic
51	854	NEKCSAYTV	0.92/0.79531696	0.8005	Non immunogenic
52	5337	SLRCGACIR	0.94/0.77454894	1.6206	0.06464
54	3933	EMLDNRATL	0.85/0.86208354	0.6341	0.11684
55	3774	NTLQCIMLV	0.85/0.85673118	1.0406	Non immunogenic
56	2704	AKSHNIALI	0.87/0.83658271	1.1999	0.12437
57	3039	GALDISASI	0.85/0.85369831	1.0215	Non immunogenic
60	6322	IVCRFDTRV	0.67/1.0232915	1.1637	0.23246
61	5679	YVFCTVNAL	0.77/0.92267704	0.5377	0.07781
64	6144	TASDTYACW	0.79/0.8845784	0.9885	0.00446
66	2168	YMPYFFTLL	0.84/0.82215631	0.6882	0.24316
67	3645	ATVAYFNMV	0.88/0.77863156	0.9418	0.05131
68	3016	GVFCGVDAV	0.93/0.72670828	0.5684	0.09719
71	3628	FVKHKHAFL	0.97/0.68301642	0.5763	Non immunogenic
73	2351	FSYFAVHFI	0.66/0.97709163	0.8806	0.28926
74	376	SEIGPEHSL	0.80/0.83265317	0.8623	0.09139
77	2335	TRFFYVLGL	0.87/0.7530986	0.5606	0.2015
79	5255	AIDAYPLTK	0.82/0.78760102	0.5972	0.04585
80	3143	AYIICISTK	0.59/1.0163511	1.4349	0.13296
84	2708	NIALIWNVK	0.80/0.79348417	1.6835	0.35831
92	2445	CKLHNWNCV	0.94/0.63237371	1.1519	0.1942
94	45	HLKDGTCGL	0.99/0.57244715	1.6536	Non immunogenic
98	6082	LPWNVVRIK	0.98/0.57238126	1.3747	0.26589
100	6229	KINAACRKV	0.99/0.56116872	1.3888	Non immunogenic
orf3a
4	76	GVHFVCNLL	0.90/0.90979101	0.5919	0.10581
6	45	WLIVGVALL	0.96/0.73620047	1.2686	0.18314
7	224	GVEHVTFFI	0.97/0.50473011	0.5199	0.30899
9	115	LQSINFVRI	0.73/0.66398298	1.4795	0.2492
11	220	STDTGVEHV	0.59/0.75300221	0.6575	0.22152
Surface Glycoprotein
1	1192	NLNESLIDL	0.92/1.5879094	0.6827	0.05239
5	292	ALDPLSETK	0.92/1.0117189	1.2241	Non immunogenic
6	820	DLLFNKVTL	0.73/1.1189541	0.6800	Non immunogenic
8	1125	NCDVVIGIV	0.93/0.83215588	1.0608	0.32058
10	846	ARDLICAQK	0.82/0.93408287	0.8157	0.04023
15	612	YQDVNCTEV	0.69/0.97346489	1.6172	0.08295
16	535	KNKCVNFNF	0.97/0.64771057	2.4991	0.00488
20	706	AYSNNSIAI	0.71/0.83826283	0.8274	Non immunogenic
23	350	VYAWNRKRI	0.93/0.49736819	0.5003	0.12625
27	1060	VVFLHVTYV	0.59/0.77948535	1.5122	0.1278
28	333	TNLCPFGEV	0.87/0.49897438	0.9288	0.12865
32	725	EILPVSMTK	0.85/0.5027134	1.6842	Non immunogenic
33	810	SKPSKRSFI	0.98/0.37244882	0.691	Non immunogenic
34	502	GVGYQPYRV	0.86/0.48701691	1.3587	Non immunogenic
37	433	VIAWNSNNL	0.82/0.4956948	0.7216	0.06432
39	59	FSNVTWFHA	0.53/0.74877447	0.8156	0.40345
44	122	NATNVVIKV	0.69/0.41830926	0.6726	0.07147
47	258	WTAGAAAYY	0.54/0.5440791	0.6306	0.15259
50	509	RVVVLSFEL	0.54/0.37790287	1.1918	0.04571
Membrane Glycoprotein
2	41	NRNRFLYII	0.96/1.2950944	0.4868	0.22818
5	104	ARTRSMWSF	0.87/0.79456645	1.2394	Non immunogenic
6	83	AMACLVGLM	0.96/0.62580832	0.6251	0.00863
8	37	FAYANRNRF	0.71/0.72206684	0.7785	0.10537
9	99	SFRLFARTR	0.98/0.43485337	0.7038	0.22283
10	136	SELVIGAVI	0.92/0.48139255	0.6409	0.25658
11	50	KLIFLWLLW	0.97/0.41640893	0.4968	0.34287
12	85	ACLVGLMWL	0.85/0.52376312	0.7321	0.04172
13	172	TSRTLSYYK	0.68/0.67723726	0.4811	Non immunogenic
14	193	FAAYSRYRI	0.84/0.50777994	0.8787	Non immunogenic
17	49	IKLIFLWLL	0.53/0.6187025	0.5968	0.41434
18	55	WLLWPVTLA	0.65/0.40702879	1.0631	0.27363
orf6
2	3	HLVDFQVTI	0.59/1.0193905	1.4119	0.0982
3	12	AEILLIIMR	0.94/0.59661067	0.6234	0.15624
5	28	NLDYIINLI	0.82/0.61734924	0.7123	0.24642
6	27	WNLDYIINL	0.53/0.76927378	0.7163	0.24894
orf7a
2	70	GVKHVYQLR	0.62/0.82177409	0.8845	Non immunogenic
7	101	FLIVAAIVF	0.53/0.37735924	0.586	0.29611
orf7b
1	9	FYLCFLAFL	0.54/1.468752	0.5069	0.14713
2	26	IIFWFSLEL	0.88/0.96108642	0.8291	0.2683
3	16	FLLFLVLIM	0.99/0.7493634	0.5114	0.21066
4	3	ELSLIDFYL	0.59/1.0657911	1.562	0.18226
orf8
1	44	KWYIRVGAR	0.96/0.84948266	1.5772	0.27344
2	68	KSPIQYIDI	0.87/0.66977074	0.6721	0.13932
3	80	TVSCLPFTI	0.91/0.52311236	1.9584	Non immunogenic
4	92	EPKLGSLVV	0.63/0.46190996	1.3791	Non immunogenic
orf9
4	362	TFPPTEPKK	0.97/0.4507155	0.9945	Non immunogenic
6	150	NPANNAAIV	0.84/0.43927091	0.5483	0.1475
7	266	KAYNVTQAF	0.83/0.43425876	0.5669	Non immunogenic
8	78	SSPDDQIGY	0.84/0.40764252	0.526	0.0634
9	211	AGNGGDAAL	0.87/0.36326844	0.5577	0.14176
10	153	NNAAIVLQL	0.70/0.43817133	0.8662	0.14349
11	201	SSRGTSPAR	0.62/0.51098887	1.2455	Non immunogenic
12	226	RLNQLESKM	0.55/0.5287504	0.5632	Non immunogenic
orf10
1	53	AFPFTIYSL	0.96/1.2216622	1.0755	0.1775

## Sheet: Immunogenic
Rank	Position	Epitope	SVM/ANN score	Antigenic score	Immunogenic score
orf1ab
1	1561	SLREVRTIK	0.97/1.3171709	0.7073	0.31699
4	2363	WLMWLIINL	1.00/1.1904209	1.0138	0.38891
8	2877	TNGDFLHFL	0.68/1.3549414	0.5358	0.23258
11	2787	FYLITPVHV	0.96/1.024182	0.6305	0.21142
13	1927	NFKFVCDNI	0.97/0.97020502	1.6329	0.05219
16	6081	GLPWNVVRI	0.75/1.1723995	0.6233	0.31693
20	5473	YGIATVREV	0.97/0.91447855	1.4272	0.26141
22	5528	DYGDAVVYR	0.71/1.1449218	0.5459	0.14296
25	112	GEIPVAYRK	0.78/1.0584918	0.9683	0.13619
28	3162	KRRVVFNGV	0.78/1.0356958	0.603	0.22308
45	214	TLSEQLDFI	0.90/0.83436257	1.0499	0.01093
52	5337	SLRCGACIR	0.94/0.77454894	1.6206	0.06464
54	3933	EMLDNRATL	0.85/0.86208354	0.6341	0.11684
56	2704	AKSHNIALI	0.87/0.83658271	1.1999	0.12437
60	6322	IVCRFDTRV	0.67/1.0232915	1.1637	0.23246
61	5679	YVFCTVNAL	0.77/0.92267704	0.5377	0.07781
64	6144	TASDTYACW	0.79/0.8845784	0.9885	0.00446
66	2168	YMPYFFTLL	0.84/0.82215631	0.6882	0.24316
67	3645	ATVAYFNMV	0.88/0.77863156	0.9418	0.05131
68	3016	GVFCGVDAV	0.93/0.72670828	0.5684	0.09719
73	2351	FSYFAVHFI	0.66/0.97709163	0.8806	0.28926
74	376	SEIGPEHSL	0.80/0.83265317	0.8623	0.09139
77	2335	TRFFYVLGL	0.87/0.7530986	0.5606	0.2015
79	5255	AIDAYPLTK	0.82/0.78760102	0.5972	0.04585
80	3143	AYIICISTK	0.59/1.0163511	1.4349	0.13296
84	2708	NIALIWNVK	0.80/0.79348417	1.6835	0.35831
92	2445	CKLHNWNCV	0.94/0.63237371	1.1519	0.1942
98	6082	LPWNVVRIK	0.98/0.57238126	1.3747	0.26589
orf3a
4	76	GVHFVCNLL	0.90/0.90979101	0.5919	0.10581
6	45	WLIVGVALL	0.96/0.73620047	1.2686	0.18314
7	224	GVEHVTFFI	0.97/0.50473011	0.5199	0.30899
9	115	LQSINFVRI	0.73/0.66398298	1.4795	0.2492
11	220	STDTGVEHV	0.59/0.75300221	0.6575	0.22152
Surface Glycoprotein
1	1192	NLNESLIDL	0.92/1.5879094	0.6827	0.05239
8	1125	NCDVVIGIV	0.93/0.83215588	1.0608	0.32058
10	846	ARDLICAQK	0.82/0.93408287	0.8157	0.04023
15	612	YQDVNCTEV	0.69/0.97346489	1.6172	0.08295
16	535	KNKCVNFNF	0.97/0.64771057	2.4991	0.00488
23	350	VYAWNRKRI	0.93/0.49736819	0.5003	0.12625
27	1060	VVFLHVTYV	0.59/0.77948535	1.5122	0.1278
28	333	TNLCPFGEV	0.87/0.49897438	0.9288	0.12865
37	433	VIAWNSNNL	0.82/0.4956948	0.7216	0.06432
39	59	FSNVTWFHA	0.53/0.74877447	0.8156	0.40345
44	122	NATNVVIKV	0.69/0.41830926	0.6726	0.07147
47	258	WTAGAAAYY	0.54/0.5440791	0.6306	0.15259
50	509	RVVVLSFEL	0.54/0.37790287	1.1918	0.04571
Membrane Glycoprotein
2	41	NRNRFLYII	0.96/1.2950944	0.4868	0.22818
6	83	AMACLVGLM	0.96/0.62580832	0.6251	0.00863
8	37	FAYANRNRF	0.71/0.72206684	0.7785	0.10537
9	99	SFRLFARTR	0.98/0.43485337	0.7038	0.22283
10	136	SELVIGAVI	0.92/0.48139255	0.6409	0.25658
11	50	KLIFLWLLW	0.97/0.41640893	0.4968	0.34287
12	85	ACLVGLMWL	0.85/0.52376312	0.7321	0.04172
17	49	IKLIFLWLL	0.53/0.6187025	0.5968	0.41434
18	55	WLLWPVTLA	0.65/0.40702879	1.0631	0.27363
orf6
2	3	HLVDFQVTI	0.59/1.0193905	1.4119	0.0982
3	12	AEILLIIMR	0.94/0.59661067	0.6234	0.15624
5	28	NLDYIINLI	0.82/0.61734924	0.7123	0.24642
6	27	WNLDYIINL	0.53/0.76927378	0.7163	0.24894
orf7a
7	101	FLIVAAIVF	0.53/0.37735924	0.586	0.29611
orf7b
1	9	FYLCFLAFL	0.54/1.468752	0.5069	0.14713
2	26	IIFWFSLEL	0.88/0.96108642	0.8291	0.2683
3	16	FLLFLVLIM	0.99/0.7493634	0.5114	0.21066
4	3	ELSLIDFYL	0.59/1.0657911	1.562	0.18226
orf8
1	44	KWYIRVGAR	0.96/0.84948266	1.5772	0.27344
2	68	KSPIQYIDI	0.87/0.66977074	0.6721	0.13932
orf9
6	150	NPANNAAIV	0.84/0.43927091	0.5483	0.1475
8	78	SSPDDQIGY	0.84/0.40764252	0.526	0.0634
9	211	AGNGGDAAL	0.87/0.36326844	0.5577	0.14176
10	153	NNAAIVLQL	0.70/0.43817133	0.8662	0.14349
orf10
1	53	AFPFTIYSL	0.96/1.2216622	1.0755	0.1775

## Sheet: MHC restriction
Rank	Position	Epitope	CTLpred score (SVM/ANN)		MHC	Antigenicity	Immunogenicity	Strong Binding
orf1ab
1	1561	SLREVRTIK	0.97/1.3171709	Epitope	15	0.7073	0.31699	67.66 0.40 <= SB HLA-A0301
4	2363	WLMWLIINL	1.00/1.1904209	Epitope	10	1.0138	0.38891	6.60 0.06 <= SB HLA-A0201	346.35 0.40 <= SB HLA-B3901
45	214	TLSEQLDFI	0.90/0.83436257	Epitope	11	1.0499	0.01093	26.42 0.40 <= SB HLA-A0201
54	3933	EMLDNRATL	0.85/0.86208354	Epitope	8	0.6341	0.11684	133.06 0.25 <= SB HLA-B3901
61	5679	YVFCTVNAL	0.77/0.92267704	Epitope	10	0.5377	0.07781	10.00 0.03 <= SB HLA-B3901
64	6144	TASDTYACW	0.79/0.8845784	Epitope	8	0.9885	0.00446	37.91 0.20 <= SB HLA-B5801
66	2168	YMPYFFTLL	0.84/0.82215631	Epitope	8	0.6882	0.24316	7.12 0.06 <= SB HLA-A0201	302.27 0.50 <= SB HLA-A2402
73	2351	FSYFAVHFI	0.66/0.97709163	Epitope	13	0.8806	0.28926	133.13 0.50 <= SB HLA-B5801
77	2335	TRFFYVLGL	0.87/0.7530986	Epitope	10	0.5606	0.2015	40.93 0.17 <= SB HLA-B2705	101.80 0.20 <= SB HLA-B3901
79	5255	AIDAYPLTK	0.82/0.78760102	Epitope	10	0.5972	0.04585	95.81 0.50 <= SB HLA-A0301
Surface Glycoprotein
23	350	VYAWNRKRI	0.93/0.49736819	Epitope	11	0.5003	0.12625	0.30 <= SB HLA-A2402
27	1060	VVFLHVTYV	0.59/0.77948535	Epitope	10	1.5122	0.1278	0.50 <= SB HLA-A0201
47	258	WTAGAAAYY	0.54/0.5440791	Epitope	8	0.6306	0.15259	0.03 <= SB HLA-A2601
Membrane Glycoprotein
2	41	NRNRFLYII	0.96/1.2950944	Epitope	9	0.4868	0.22818	0.40 <= SB HLA-B3901
10	136	SELVIGAVI	0.92/0.48139255	Epitope	13	0.6409	0.25658	0.15 <= SB HLA-B4001
11	50	KLIFLWLLW	0.97/0.41640893	Epitope	14	0.4968	0.34287	0.15 <= SB HLA-B5801
orf6
2	3	HLVDFQVTI	0.59/1.0193905	Epitope	13	1.4119	0.0982	0.40 <= SB HLA-A0201
orf7a
7	101	FLIVAAIVF	0.53/0.37735924	Epitope	9	0.586	0.29611	0.25 <= SB HLA-B1501
orf7b
2	26	IIFWFSLEL	0.88/0.96108642	Epitope	9	0.8291	0.2683	0.40 <= SB HLA-A0201
*MHC score less than 9 were discarded = Red-colored
