# Supplementary material for: Anti-COVID-19 multi-epitope vaccine designs employing global viral genome sequences
Source: PeerJ. 2020 Aug 3;8:e9541. doi: 10.7717/peerj.9541 (PMC7409810; doi:10.7717/peerj.9541)
Supplement: Supplemental Information 2 [file peerj-08-9541-s002.xlsx]

## Sheet: All Epitopes
Epitope	Antigenic score	Antigen or non antigen
Envelope
FLAFVVFLL	0.5308	( Probable ANTIGEN ).
FLLVTLAIL	0.9645	( Probable ANTIGEN ).
FVSEETGTL	0.3864	( Probable NON-ANTIGEN ).
FVVFLLVTL	0.7403	( Probable ANTIGEN ).
FYVYSRVKN	0.8145	( Probable ANTIGEN ).
ILTALRLCA	0.1234	( Probable NON-ANTIGEN ).
IVNSVLLFL	-0.0239	( Probable NON-ANTIGEN ).
LAFVVFLLV	0.7976	( Probable ANTIGEN ).
LAILTALRL	0.8872	( Probable ANTIGEN ).
LCAYCCNIV	0.7349	( Probable ANTIGEN ).
LFLAFVVFL	0.4568	( Probable NON-ANTIGEN ).
LIVNSVLLF	-0.0953	( Probable NON-ANTIGEN ).
LLFLAFVVF	0.8144	( Probable ANTIGEN ).
LLVTLAILT	0.5583	( Probable ANTIGEN ).
LNSSRVPDL	0.8553	( Probable ANTIGEN ).
LRLCAYCCN	0.7603	( Probable ANTIGEN ).
LVTLAILTA	0.572	( Probable ANTIGEN ).
MYSFVSEET	0.3428	( Probable NON-ANTIGEN ).
VFLLVTLAI	0.8134	( Probable ANTIGEN ).
VKNLNSSRV	0.4432	( Probable NON-ANTIGEN ).
VLLFLAFVV	0.5677	( Probable ANTIGEN ).
VNVSLVKPS	0.5145	( Probable ANTIGEN ).
VVFLLVTLA	0.9374	( Probable ANTIGEN ).
VYSRVKNLN	1.0946	( Probable ANTIGEN ).
YCCNIVNVS	1.3929	( Probable ANTIGEN ).
YSRVKNLNS	0.5961	( Probable ANTIGEN ).
YVYSRVKNL	0.702	( Probable ANTIGEN ).
orf8
FHQECSLQS	0.8084	( Probable ANTIGEN ).
FLGIITTVA	0.6552	( Probable ANTIGEN ).
FLVFLGIIT	0.5265	( Probable ANTIGEN ).
FYEDFLEYH	-0.4627	( Probable NON-ANTIGEN ).
IGNYTVSCL	1.3281	( Probable ANTIGEN ).
IHFYSKWYI	0.6416	( Probable ANTIGEN ).
IQYIDIGNY	2.096	( Probable ANTIGEN ).
IRVGARKSA	0.8519	( Probable ANTIGEN ).
ITTVAAFHQ	0.5632	( Probable ANTIGEN ).
LCVDEAGSK	-0.3011	( Probable NON-ANTIGEN ).
LEYHDVRVV	1.2751	( Probable ANTIGEN ).
LGIITTVAA	0.8663	( Probable ANTIGEN ).
LGSLVVRCS	1.0973	( Probable ANTIGEN ).
LVFLGIITT	1.0594	( Probable ANTIGEN ).
LVVRCSFYE	0.6119	( Probable ANTIGEN ).
MKFLVFLGI	0.7627	( Probable ANTIGEN ).
VFLGIITTV	0.6983	( Probable ANTIGEN ).
VGARKSAPL	1.2599	( Probable ANTIGEN ).
VRCSFYEDF	0.3357	( Probable NON-ANTIGEN ).
VVDDPCPIH	0.3991	( Probable NON-ANTIGEN ).
WYIRVGARK	1.1953	( Probable ANTIGEN ).
YIDIGNYTV	1.3128	( Probable ANTIGEN ).
YIRVGARKS	1.0281	( Probable ANTIGEN ).
YSKWYIRVG	1.2787	( Probable ANTIGEN ).
YVVDDPCPI	0.3851	( Probable NON-ANTIGEN ).
orf9
FAPSASAFF	0.2642	( Probable NON-ANTIGEN ).
FFGMSRIGM	0.9199	( Probable ANTIGEN ).
FGMSRIGME	0.9467	( Probable ANTIGEN ).
FGRRGPEQT	0.8738	( Probable ANTIGEN ).
FKDQVILLN	0.564	( Probable ANTIGEN ).
FPRGQGVPI	0.7585	( Probable ANTIGEN ).
FTALTQHGK	0.851	( Probable ANTIGEN ).
FYAEGSRGG	0.4322	( Probable NON-ANTIGEN ).
FYYLGTGPE	1.1904	( Probable ANTIGEN ).
IAQFAPSAS	0.1755	( Probable NON-ANTIGEN ).
IGMEVTPSG	1.3812	( Probable ANTIGEN ).
IGTRNPANN	0.3555	( Probable NON-ANTIGEN ).
IGYYRRATR	0.888	( Probable ANTIGEN ).
IIWVATEGA	0.515	( Probable ANTIGEN ).
IKLDDKDPN	2.3118	( Probable ANTIGEN ).
ILLNKHIDA	0.1121	( Probable NON-ANTIGEN ).
IRGGDGKMK	0.7307	( Probable ANTIGEN ).
ITFGGPSDS	0.3449	( Probable NON-ANTIGEN ).
IVLQLPQGT	-0.1184	( Probable NON-ANTIGEN ).
LDRLNQLES	0.0833	( Probable NON-ANTIGEN ).
LIRQGTDYK	0.0836	( Probable NON-ANTIGEN ).
LLLDRLNQL	0.1566	( Probable NON-ANTIGEN ).
LLLLDRLNQ	0.4527	( Probable NON-ANTIGEN ).
LNQLESKMS	0.6213	( Probable ANTIGEN ).
LPQRQKKQQ	1.0046	( Probable ANTIGEN ).
LQLPQGTTL	0.048	( Probable NON-ANTIGEN ).
LQQSMSSAD	0.511	( Probable ANTIGEN ).
LTYTGAIKL	0.6524	( Probable ANTIGEN ).
VILLNKHID	0.5902	( Probable ANTIGEN ).
VTKKSAAEA	0.5016	( Probable ANTIGEN ).
VTLLPAADL	0.6417	( Probable ANTIGEN ).
WFTALTQHG	0.1115	( Probable NON-ANTIGEN ).
WLTYTGAIK	0.4074	( Probable NON-ANTIGEN ).
WYFYYLGTG	1.4829	( Probable ANTIGEN ).
YFYYLGTGP	1.2234	( Probable ANTIGEN ).
YKHWPQIAQ	0.3804	( Probable NON-ANTIGEN ).
YKTFPPTEP	0.4772	( Probable NON-ANTIGEN ).
YLGTGPEAG	0.7971	( Probable ANTIGEN ).
YNVTQAFGR	-0.11	( Probable NON-ANTIGEN ).
YRRATRRIR	-0.2931	( Probable NON-ANTIGEN ).
YTGAIKLDD	0.6986	( Probable ANTIGEN ).
YYLGTGPEA	0.7969	( Probable ANTIGEN ).
YYRRATRRI	-0.6565	( Probable NON-ANTIGEN ).
Orf10
FAFPFTIYS	0.8343	( Probable ANTIGEN ).
FPFTIYSLL	0.8834	( Probable ANTIGEN ).
FTIYSLLLC	0.4679	( Probable NON-ANTIGEN ).
INVFAFPFT	0.193	( Probable NON-ANTIGEN ).
IYSLLLCRM	0.0304	( Probable NON-ANTIGEN ).
LCRMNSRNY	1.2826	( Probable ANTIGEN ).
LLLCRMNSR	1.3169	( Probable ANTIGEN ).
MGYINVFAF	0.0179	( Probable NON-ANTIGEN ).
MNSRNYIAQ	0.0922	( Probable NON-ANTIGEN ).
YINVFAFPF	-0.0849	( Probable NON-ANTIGEN ).
YSLLLCRMN	0.4857	( Probable NON-ANTIGEN )
orf3a
FFIYNKIVD	0.3825	( Probable NON-ANTIGEN ).
FGWLIVGVA	1.7695	( Probable ANTIGEN ).
FIYNKIVDE	-0.258	( Probable NON-ANTIGEN ).
FLCWHTNCY	0.8927	( Probable ANTIGEN ).
FLQSINFVR	0.6641	( Probable ANTIGEN ).
FLYLYALVY	0.1273	( Probable NON-ANTIGEN ).
FMRIFTIGT	0.0746	( Probable NON-ANTIGEN ).
FQSASKIIT	-0.0852	( Probable NON-ANTIGEN ).
FTIGTVTLK	2.0317	( Probable ANTIGEN ).
FVCNLLLLF	0.1047	( Probable NON-ANTIGEN ).
FVRATATIP	0.2879	( Probable NON-ANTIGEN ).
FVRIIMRLW	-0.7278	( Probable NON-ANTIGEN ).
FVTVYSHLL	-0.2515	( Probable NON-ANTIGEN ).
IFTIGTVTL	0.8573	( Probable ANTIGEN ).
IIMRLWLCW	-0.2766	( Probable NON-ANTIGEN ).
IITLKKRWQ	1.7866	( Probable ANTIGEN ).
IMRLWLCWK	-0.0759	( Probable NON-ANTIGEN ).
INFVRIIMR	0.7646	( Probable ANTIGEN ).
IPIQASLPF	0.9697	( Probable ANTIGEN ).
IPYNSVTSS	0.424	( Probable NON-ANTIGEN ).
IQASLPFGW	1.4578	( Probable ANTIGEN ).
ITLKKRWQL	1.9347	( Probable ANTIGEN ).
IVGVALLAV	0.9023	( Probable ANTIGEN ).
LALSKGVHF	1.1343	( Probable ANTIGEN ).
LAVFQSASK	0.1	( Probable NON-ANTIGEN ).
LCWKCRSKN	2.8733	( Probable ANTIGEN ).
LFVTVYSHL	-0.0495	( Probable NON-ANTIGEN ).
LHSYFTSDY	0.0022	( Probable NON-ANTIGEN ).
LIVGVALLA	0.6997	( Probable ANTIGEN ).
LKKRWQLAL	1.0692	( Probable ANTIGEN ).
LLFVTVYSH	0.2958	( Probable NON-ANTIGEN ).
LLLFVTVYS	0.1452	( Probable NON-ANTIGEN ).
LLLLFVTVY	0.3277	( Probable NON-ANTIGEN ).
LLLVAAGLE	0.8981	( Probable ANTIGEN ).
LLVAAGLEA	0.7717	( Probable ANTIGEN ).
LLYDANYFL	-0.03	( Probable NON-ANTIGEN ).
LQSINFVRI	1.4795	( Probable ANTIGEN ).
LVYFLQSIN	0.3268	( Probable NON-ANTIGEN ).
LWLCWKCRS	2.0396	( Probable ANTIGEN ).
LYLYALVYF	0.1541	( Probable NON-ANTIGEN ).
MDLFMRIFT	-0.8931	( Probable NON-ANTIGEN ).
MRIFTIGTV	0.6991	( Probable ANTIGEN ).
MRLWLCWKC	0.3443	( Probable NON-ANTIGEN ).
VALLAVFQS	0.2367	( Probable NON-ANTIGEN ).
VCNLLLLFV	0.1353	( Probable NON-ANTIGEN ).
VFQSASKII	-0.2633	( Probable NON-ANTIGEN ).
VHFVCNLLL	0.7487	( Probable ANTIGEN ).
VKDCVVLHS	-0.1417	( Probable NON-ANTIGEN ).
VQIHTIDGS	0.3166	( Probable NON-ANTIGEN ).
VRATATIPI	0.7515	( Probable ANTIGEN ).
VRIIMRLWL	-0.5413	( Probable NON-ANTIGEN ).
VTFFIYNKI	0.4687	( Probable NON-ANTIGEN ).
VTSSIVITS	0.7248	( Probable ANTIGEN ).
VTVYSHLLL	0.0566	( Probable NON-ANTIGEN ).
VVLHSYFTS	0.2582	( Probable NON-ANTIGEN ).
VYFLQSINF	1.1117	( Probable ANTIGEN ).
VYSHLLLVA	0.3525	( Probable NON-ANTIGEN ).
WKCRSKNPL	1.2717	( Probable ANTIGEN ).
WLCWKCRSK	2.4498	( Probable ANTIGEN ).
WLIVGVALL	1.2686	( Probable ANTIGEN ).
WQLALSKGV	0.0455	( Probable NON-ANTIGEN ).
YALVYFLQS	0.1311	( Probable NON-ANTIGEN ).
YFLCWHTNC	0.694	( Probable ANTIGEN ).
YFLQSINFV	1.1339	( Probable ANTIGEN ).
YFTSDYYQL	-0.0311	( Probable NON-ANTIGEN ).
YLYALVYFL	0.0134	( Probable NON-ANTIGEN ).
YNSVTSSIV	0.2187	( Probable NON-ANTIGEN ).
YQIGGYTEK	1.0504	( Probable ANTIGEN ).
YQLYSTQLS	0.7565	( Probable ANTIGEN ).
YYQLYSTQL	0.4964	( Probable NON-ANTIGEN ).

## Sheet: Antigenic
Epitopes	Antigenic score	IFN score
Envelope
FLAFVVFLL	0.5308	0.925202
FLLVTLAIL	0.9645	0.103076
FVVFLLVTL	0.7403	0.27538
FYVYSRVKN	0.8145	Non-IFN
LAFVVFLLV	0.7976	0.933444
LAILTALRL	0.8872	Non-IFN
LCAYCCNIV	0.7349	Non-IFN
LLFLAFVVF	0.8144	0.243419
LLVTLAILT	0.5583	Non-IFN
LNSSRVPDL	0.8553	Non-IFN
LRLCAYCCN	0.7603	Non-IFN
LVTLAILTA	0.572	Non-IFN
VFLLVTLAI	0.8134	0.0011303
VLLFLAFVV	0.5677	0.356235
VNVSLVKPS	0.5145	Non-IFN
VVFLLVTLA	0.9374	0.304232
VYSRVKNLN	1.0946	Non-IFN
YCCNIVNVS	1.3929	Non-IFN
YSRVKNLNS	0.5961	Non-IFN
YVYSRVKNL	0.702	Non-IFN
orf8
FHQECSLQS	0.8084	Non-IFN
FLGIITTVA	0.6552	0.233699
FLVFLGIIT	0.5265	0.668835
IGNYTVSCL	1.3281	Non-IFN
IHFYSKWYI	0.6416	Non-IFN
IQYIDIGNY	2.096	Non-IFN
IRVGARKSA	0.8519	Non-IFN
ITTVAAFHQ	0.5632	0.109623
LEYHDVRVV	1.2751	0.0140748
LGIITTVAA	0.8663	0.103929
LGSLVVRCS	1.0973	Non-IFN
LVFLGIITT	1.0594	0.162091
LVVRCSFYE	0.6119	Non-IFN
MKFLVFLGI	0.7627	0.248264
VFLGIITTV	0.6983	0.461137
VGARKSAPL	1.2599	Non-IFN
WYIRVGARK	1.1953	0.104048
YIDIGNYTV	1.3128	Non-IFN
YIRVGARKS	1.0281	Non-IFN
YSKWYIRVG	1.2787	Non-IFN
orf9
FFGMSRIGM	0.9199	Non-IFN
FGMSRIGME	0.9467	Non-IFN
FGRRGPEQT	0.8738	Non-IFN
FKDQVILLN	0.564	Non-IFN
FPRGQGVPI	0.7585	0.0250119
FTALTQHGK	0.851	Non-IFN
FYYLGTGPE	1.1904	Non-IFN
IGMEVTPSG	1.3812	Non-IFN
IGYYRRATR	0.888	0.476318
IIWVATEGA	0.515	0.465696
IKLDDKDPN	2.3118	Non-IFN
IRGGDGKMK	0.7307	Non-IFN
LNQLESKMS	0.6213	Non-IFN
LPQRQKKQQ	1.0046	Non-IFN
LQQSMSSAD	0.511	Non-IFN
LTYTGAIKL	0.6524	Non-IFN
VILLNKHID	0.5902	0.184869
VTKKSAAEA	0.5016	Non-IFN
VTLLPAADL	0.6417	Non-IFN
WYFYYLGTG	1.4829	Non-IFN
YFYYLGTGP	1.2234	Non-IFN
YLGTGPEAG	0.7971	Non-IFN
YTGAIKLDD	0.6986	Non-IFN
YYLGTGPEA	0.7969	Non-IFN
orf10
FAFPFTIYS	0.8343	Non-IFN
FPFTIYSLL	0.8834	Non-IFN
LCRMNSRNY	1.2826	Non-IFN
LLLCRMNSR	1.3169	Non-IFN
orf3a
FGWLIVGVA	1.7695	0.0783327
FLCWHTNCY	0.8927	0.26614
FLQSINFVR	0.6641	Non-IFN
FTIGTVTLK	2.0317	Non-IFN
IFTIGTVTL	0.8573	Non-IFN
IITLKKRWQ	1.7866	0.169184
INFVRIIMR	0.7646	Non-IFN
IPIQASLPF	0.9697	Non-IFN
IQASLPFGW	1.4578	0.133343
ITLKKRWQL	1.9347	0.417964
IVGVALLAV	0.9023	0.0957956
LALSKGVHF	1.1343	Non-IFN
LCWKCRSKN	2.8733	Non-IFN
LIVGVALLA	0.6997	Non-IFN
LKKRWQLAL	1.0692	0.31274
LLLVAAGLE	0.8981	0.0397811
LLVAAGLEA	0.7717	0.253495
LQSINFVRI	1.4795	Non-IFN
LWLCWKCRS	2.0396	0.173219
MRIFTIGTV	0.6991	Non-IFN
VHFVCNLLL	0.7487	Non-IFN
VRATATIPI	0.7515	0.189673
VTSSIVITS	0.7248	Non-IFN
VYFLQSINF	1.1117	Non-IFN
WKCRSKNPL	1.2717	Non-IFN
WLCWKCRSK	2.4498	Non-IFN
WLIVGVALL	1.2686	Non-IFN
YFLCWHTNC	0.694	0.130968
YFLQSINFV	1.1339	Non-IFN
YQIGGYTEK	1.0504	Non-IFN
YQLYSTQLS	0.7565	0.148343
Orf7a
AAIVFITLC	0.6804	0.45888
ADNKFALTC	1.8029	0.127566
AIVFITLCF	1.1843	0.0403897
ALTCFSTQF	0.7406	Non-IFN
ATCELYHYQ	0.6585	Non-IFN
CFSTQFAFA	1.1596	0.149117
CFTLKRKTE	2.5487	Non-IFN
CVRGTTVLL	0.7909	Non-IFN
DNKFALTCF	1.9843	Non-IFN
ECVRGTTVL	0.673	Non-IFN
EGNSPFHPL	0.5859	0.145829
EPCSSGTYE	0.6603	Non-IFN
FAFACPDGV	0.6773	0.2737
FALTCFSTQ	1.5537	Non-IFN
FHPLADNKF	0.7231	Non-IFN
FITLCFTLK	1.8964	0.398331
FLALITLAT	0.6096	0.168727
FLIVAAIVF	0.6203	0.260918
FSTQFAFAC	1.6164	0.210778
GNSPFHPLA	0.641	0.197682
GTYEGNSPF	0.5009	Non-IFN
GVKHVYQLR	0.8845	0.265955
HPLADNKFA	0.5913	0.114092
HVYQLRARS	0.8582	Non-IFN
HYQECVRGT	0.6618	Non-IFN
ILFLALITL	0.8203	Non-IFN
ITLCFTLKR	2.0208	0.392684
IVAAIVFIT	0.5553	0.390787
IVFITLCFT	1.4815	0.163029
KEPCSSGTY	0.6949	Non-IFN
KFALTCFST	1.6411	Non-IFN
KHVYQLRAR	0.8171	0.0317974
LADNKFALT	0.8251	Non-IFN
LCFTLKRKT	3.0945	Non-IFN
LFIRQEEVQ	0.6125	Non-IFN
LFLALITLA	0.6544	Non-IFN
LRARSVSPK	1.3717	Non-IFN
LTCFSTQFA	0.8138	Non-IFN
NKFALTCFS	1.5716	Non-IFN
PFHPLADNK	0.7662	0.447042
PIFLIVAAI	0.6235	Non-IFN
PLADNKFAL	0.8354	Non-IFN
QECVRGTTV	0.7358	Non-IFN
QFAFACPDG	0.9071	0.00793752
QLRARSVSP	1.9577	Non-IFN
RARSVSPKL	0.8515	Non-IFN
RGTTVLLKE	0.5054	Non-IFN
SPIFLIVAA	0.6265	Non-IFN
STQFAFACP	1.5022	0.0477882
SVSPKLFIR	0.5973	Non-IFN
TCELYHYQE	0.5571	Non-IFN
TCFSTQFAF	1.0663	Non-IFN
TLCFTLKRK	2.9229	0.328318
TQFAFACPD	1.6465	0.1942
TYEGNSPFH	0.5536	Non-IFN
VAAIVFITL	0.8679	0.180885
VFITLCFTL	1.249	0.621471
VKHVYQLRA	0.7008	0.355524
VRGTTVLLK	0.5041	Non-IFN
VYQLRARSV	1.3108	Non-IFN
YEGNSPFHP	0.7604	Non-IFN
YQLRARSVS	1.7575	Non-IFN
YSPIFLIVA	0.7497	Non-IFN

## Sheet: Presence in B cell
Epitope	Antigenic	IFN	B cell	B cell	B cell score
Envelope
FLAFVVFLL	0.5308	0.925202	B cell	LFLAFVVFLLVTLAILTALR	0.51
FLLVTLAIL	0.9645	0.103076	B cell	LFLAFVVFLLVTLAILTALR	0.51
FVVFLLVTL	0.7403	0.27538	B cell	LFLAFVVFLLVTLAILTALR	1.51
LAFVVFLLV	0.7976	0.933444	B cell	LFLAFVVFLLVTLAILTALR	2.51
VFLLVTLAI	0.8134	0.0011303	B cell	LFLAFVVFLLVTLAILTALR	3.51
VVFLLVTLA	0.9374	0.304232	B cell	LFLAFVVFLLVTLAILTALR	4.51
orf8
ITTVAAFHQ	0.5632	0.109623	B cell	LGIITTVAAFHQECSLQSCT	0.7
LEYHDVRVV	1.2751	0.0140748	B cell	VVRCSFYEDFLEYHDVRVVL	0.79
LGIITTVAA	0.8663	0.103929	B cell	LGIITTVAAFHQECSLQSCT	0.7
WYIRVGARK	1.1953	0.104048	2B cell	SKWYIRVGARKSAPLIELCV	0.72
orf9
FPRGQGVPI	0.7585	0.0250119	B cell	KFPRGQGVPINTNSSPDDQI	0.81
IGYYRRATR	0.888	0.476318	2B cell	IGYYRRATRRIRGGDGKMKD	0.85
				NSSPDDQIGYYRRATRRIRG	0.83
IIWVATEGA	0.515	0.465696	2B cell	LPYGANKDGIIWVATEGALN	0.84
				DGIIWVATEGALNTPKDHIG	0.77
VILLNKHID	0.5902	0.184869	B cell	DPNFKDQVILLNKHIDAYKT	0.84
Orf3a
FLCWHTNCY	0.8927	0.26614	Bcell	LYDANYFLCWHTNCYDYCIP	0.72
IITLKKRWQ	1.7866	0.169184	Bcell	LAVFQSASKIITLKKRWQLA	0.58
IQASLPFGW	1.4578	0.133343	2Bcell	DFVRATATIPIQASLPFGWL	0.78
				PIQASLPFGWLIVGVALLAV	0.63
ITLKKRWQL	1.9347	0.417964	Bcell	LAVFQSASKIITLKKRWQLA	0.58
LKKRWQLAL	1.0692	0.31274	Bcell	LKKRWQLALSKGVHFVCNLL	0.79
LLLVAAGLE	0.8981	0.0397811	Bcell	LFVTVYSHLLLVAAGLEAPF	0.73
VRATATIPI	0.7515	0.189673	Bcell	DFVRATATIPIQASLPFGWL	0.78
YFLCWHTNC	0.694	0.130968	Bcell	LYDANYFLCWHTNCYDYCIP	0.72
Orf7a
AAIVFITLC	0.6804	0.45888	Bcell	IFLIVAAIVFITLCFT	0.87
ADNKFALTC	1.8029	0.127566	Bcell	PFHPLADNKFALTCFS	0.77
AIVFITLCF	1.1843	0.0403897	Bcell	IFLIVAAIVFITLCFT	0.87
CFSTQFAFA	1.1596	0.149117	Bcell	KFALTCFSTQFAFACP	0.73
EGNSPFHPL	0.5859	0.145829	Bcell	SGTYEGNSPFHPLADN	0.92
FAFACPDGV	0.6773	0.2737	Bcell	TQFAFACPDGVKHVYQ	0.82
FLIVAAIVF	0.6203	0.260918	Bcell	IFLIVAAIVFITLCFT	0.87
FSTQFAFAC	1.6164	0.210778	Bcell	KFALTCFSTQFAFACP	0.73
GNSPFHPLA	0.641	0.197682	Bcell	SGTYEGNSPFHPLADN	0.92
HPLADNKFA	0.5913	0.114092	Bcell	PFHPLADNKFALTCFS	0.77
IVAAIVFIT	0.5553	0.390787	Bcell	IFLIVAAIVFITLCFT	0.87
IVFITLCFT	1.4815	0.163029	Bcell	IFLIVAAIVFITLCFT	0.87
PFHPLADNK	0.7662	0.447042	Bcell	PFHPLADNKFALTCFS	0.77
QFAFACPDG	0.9071	0.00793752	Bcell	TQFAFACPDGVKHVYQ	0.82
STQFAFACP	1.5022	0.0477882	Bcell	KFALTCFSTQFAFACP	0.73
TQFAFACPD	1.6465	0.1942	Bcell	TQFAFACPDGVKHVYQ	0.82
VAAIVFITL	0.8679	0.180885	Bcell	IFLIVAAIVFITLCFT	0.87

## Sheet: Binding affinity and MHC
Epitope	Antigenic	IFN	B cell	Binding affinity	Binding Affinity nM	MHC
Envelope
FLAFVVFLL	0.5308	0.925202	B cell
FLLVTLAIL	0.9645	0.103076	B cell	DRB1_0103, DRB3_0301	9440.3, 654.2	11
FVVFLLVTL	0.7403	0.27538	B cell	DRB1_0103,	11382.1	21
VVFLLVTLA	0.9374	0.304232	B cell	DRB1_0103	10308.8	44
orf8
LGIITTVAA	0.8663	0.103929	B cell	DRB1_0801	646.6	30
WYIRVGARK	1.1953	0.104048	2B cell	DRB5_0101, DRB4_0103, DRB1_0801	661.7, 25.5, 228.8	10
orf9
IGYYRRATR	0.888	0.476318	2B cell	DRB4_0103, DRB1_0801	62.7, 480.3	12
IIWVATEGA	0.515	0.465696	2B cell	DRB1_0802	3752.5	8
VILLNKHID	0.5902	0.184869	B cell	DRB1_0801	309.6	22
Orf3a
FLCWHTNCY	0.8927	0.26614	Bcell	DRB1_0402	811.1	9
IITLKKRWQ	1.7866	0.169184	Bcell	DRB1_0801	668.3	22
IQASLPFGW	1.4578	0.133343	Bcell	DRB1_1301,DRB4_0103	68.3, 71.9	2
ITLKKRWQL	1.9347	0.417964	Bcell	DRB1_1301,DRB4_0103	32.8,191.2	14
LLLVAAGLE	0.8981	0.0397811	Bcell	DRB1_0801	763	46
VRATATIPI	0.7515	0.189673	Bcell	DRB1_0701,DRB1_1302,DRB3_0301	13.2,527.3,120.8	25
FAFACPDGV	0.6773	0.2737	Bcell	DRB1_0901	539.6	1
*Epitopes having no or less than 1000nM Binding affinity with DRB alleles and less than 9 MHC restriction were discarded
