# Supplementary material for: Anti-COVID-19 multi-epitope vaccine designs employing global viral genome sequences
Source: PeerJ. 2020 Aug 3;8:e9541. doi: 10.7717/peerj.9541 (PMC7409810; doi:10.7717/peerj.9541)
Supplement: Supplemental Information 4 [file peerj-08-9541-s004.xlsx]

## Sheet: Sheet1
List of atom-atom interactions across protein-protein interface
---------------------------------------------------------------
PDB code: x856 Chains A }{ B
------------------------------
Hydrogen bonds
--------------
<----- A T O M 1 ----->								<----- A T O M 2 ----->
	Atom	Atom	Res	Res			Atom	Atom	Res	Res
	no.	name	name	no.	Chain		no.	name	name	no.	Chain	Distance
1	92	O	GLY	10	A	<-->	9146	NH2	ARG	723	B	2.81
2	97	O	GLY	11	A	<-->	9140	NE	ARG	723	B	2.84
3	112	OG	SER	14	A	<-->	9345	OG	SER	745	B	2.73
4	112	OG	SER	14	A	<-->	9598	O	GLY	771	B	3.2
5	177	NH1	ARG	20	A	<-->	6537	OE2	GLU	460	B	2.69
6	653	OH	TYR	75	A	<-->	6832	O	LEU	490	B	2.94
7	672	O	LEU	77	A	<-->	7280	ND2	ASN	539	B	3.28
8	705	N	GLY	82	A	<-->	6445	OE1	GLU	427	B	2.73
9	710	N	GLY	83	A	<-->	6446	OE2	GLU	427	B	2.61
10	933	NH2	ARG	106	A	<-->	6517	O	VAL	434	B	2.93
11	1145	O	ALA	133	A	<-->	6848	OG	SER	492	B	2.69
12	1154	N	ILE	135	A	<-->	6490	OG	SER	431	B	3.03
13	2589	O	GLY	304	A	<-->	7308	NH2	ARG	541	B	2.82
14	2597	N	GLY	306	A	<-->	7554	OH	TYR	567	B	3.02
15	2609	N	GLY	308	A	<-->	7327	OD1	ASP	543	B	2.79
Non-bonded contacts
-------------------
<----- A T O M 1 ----->								<----- A T O M 2 ----->
	Atom	Atom	Res	Res			Atom	Atom	Res	Res
	no.	name	name	no.	Chain		no.	name	name	no.	Chain	Distance
1	42	CD	GLN	5	A	<-->	9119	NE2	HIS	721	B	3.74
2	43	OE1	GLN	5	A	<-->	9119	NE2	HIS	721	B	3.55
3	44	NE2	GLN	5	A	<-->	9117	CD2	HIS	721	B	3.41
4	44	NE2	GLN	5	A	<-->	9119	NE2	HIS	721	B	3.49
5	78	O	PHE	8	A	<-->	9116	ND1	HIS	721	B	3.37
6	70	CB	PHE	8	A	<-->	9116	ND1	HIS	721	B	3.79
7	71	CG	PHE	8	A	<-->	8886	CA	GLY	697	B	3.88
8	72	CD1	PHE	8	A	<-->	8886	CA	GLY	697	B	3.81
9	72	CD1	PHE	8	A	<-->	8887	C	GLY	697	B	3.89
10	74	CE1	PHE	8	A	<-->	8642	O	ASN	674	B	3.52
11	74	CE1	PHE	8	A	<-->	8887	C	GLY	697	B	3.85
12	74	CE1	PHE	8	A	<-->	8888	O	GLY	697	B	3.47
13	75	CE2	PHE	8	A	<-->	8628	OD1	ASP	673	B	3.45
14	76	CZ	PHE	8	A	<-->	8625	CA	ASP	673	B	3.65
15	76	CZ	PHE	8	A	<-->	8888	O	GLY	697	B	3.89
16	91	C	GLY	10	A	<-->	9146	NH2	ARG	723	B	3.88
17	92	O	GLY	10	A	<-->	9140	NE	ARG	723	B	3.8
18	92	O	GLY	10	A	<-->	9142	CZ	ARG	723	B	3.73
19	92	O	GLY	10	A	<-->	9146	NH2	ARG	723	B	2.81
20	95	CA	GLY	11	A	<-->	9133	O	ASN	722	B	3.72
21	95	CA	GLY	11	A	<-->	9140	NE	ARG	723	B	3.88
22	96	C	GLY	11	A	<-->	9133	O	ASN	722	B	3.34
23	96	C	GLY	11	A	<-->	9140	NE	ARG	723	B	3.73
24	97	O	GLY	11	A	<-->	9133	O	ASN	722	B	3.36
25	97	O	GLY	11	A	<-->	9139	CD	ARG	723	B	3.51
26	97	O	GLY	11	A	<-->	9140	NE	ARG	723	B	2.84
27	97	O	GLY	11	A	<-->	9142	CZ	ARG	723	B	3.8
28	98	N	GLY	12	A	<-->	9133	O	ASN	722	B	3.79
29	98	N	GLY	12	A	<-->	9348	O	SER	745	B	3.82
30	100	CA	GLY	12	A	<-->	9347	C	SER	745	B	3.63
31	100	CA	GLY	12	A	<-->	9348	O	SER	745	B	3.63
32	100	CA	GLY	12	A	<-->	9349	N	ASN	746	B	3.61
33	100	CA	GLY	12	A	<-->	9351	CA	ASN	746	B	3.64
34	100	CA	GLY	12	A	<-->	9358	C	ASN	746	B	3.6
35	100	CA	GLY	12	A	<-->	9359	O	ASN	746	B	3.22
36	101	C	GLY	12	A	<-->	9359	O	ASN	746	B	3.53
37	103	N	GLY	13	A	<-->	9359	O	ASN	746	B	3.62
38	103	N	GLY	13	A	<-->	9598	O	GLY	771	B	3.53
39	105	CA	GLY	13	A	<-->	9598	O	GLY	771	B	3.89
40	106	C	GLY	13	A	<-->	9598	O	GLY	771	B	3.69
41	107	O	GLY	13	A	<-->	9598	O	GLY	771	B	3.85
42	111	CB	SER	14	A	<-->	9345	OG	SER	745	B	3.43
43	112	OG	SER	14	A	<-->	9341	N	SER	745	B	3.88
44	112	OG	SER	14	A	<-->	9343	CA	SER	745	B	3.33
45	112	OG	SER	14	A	<-->	9344	CB	SER	745	B	3.23
46	112	OG	SER	14	A	<-->	9345	OG	SER	745	B	2.73
47	112	OG	SER	14	A	<-->	9596	CA	GLY	771	B	3.18
48	112	OG	SER	14	A	<-->	9597	C	GLY	771	B	3.63
49	112	OG	SER	14	A	<-->	9598	O	GLY	771	B	3.2
50	173	CD	ARG	20	A	<-->	6518	N	PHE	459	B	3.77
51	173	CD	ARG	20	A	<-->	6537	OE2	GLU	460	B	3.64
52	174	NE	ARG	20	A	<-->	6518	N	PHE	459	B	3.58
53	176	CZ	ARG	20	A	<-->	6518	N	PHE	459	B	3.61
54	176	CZ	ARG	20	A	<-->	6520	CA	PHE	459	B	3.78
55	176	CZ	ARG	20	A	<-->	6537	OE2	GLU	460	B	3.84
56	177	NH1	ARG	20	A	<-->	6518	N	PHE	459	B	3.76
57	177	NH1	ARG	20	A	<-->	6520	CA	PHE	459	B	3.48
58	177	NH1	ARG	20	A	<-->	6535	CD	GLU	460	B	3.25
59	177	NH1	ARG	20	A	<-->	6536	OE1	GLU	460	B	3.09
60	177	NH1	ARG	20	A	<-->	6537	OE2	GLU	460	B	2.69
61	180	NH2	ARG	20	A	<-->	6523	CD1	PHE	459	B	3.84
62	422	CB	VAL	48	A	<-->	6534	CG	GLU	460	B	3.53
63	424	CG2	VAL	48	A	<-->	6535	CD	GLU	460	B	3.87
64	424	CG2	VAL	48	A	<-->	6537	OE2	GLU	460	B	3.6
65	434	CE1	HIS	49	A	<-->	6539	O	GLU	460	B	3.6
66	434	CE1	HIS	49	A	<-->	6533	CB	GLU	460	B	3.86
67	434	CE1	HIS	49	A	<-->	6548	CE2	PHE	461	B	3.45
68	434	CE1	HIS	49	A	<-->	6549	CZ	PHE	461	B	3.56
69	435	NE2	HIS	49	A	<-->	6533	CB	GLU	460	B	3.86
70	435	NE2	HIS	49	A	<-->	6548	CE2	PHE	461	B	3.42
71	435	NE2	HIS	49	A	<-->	6549	CZ	PHE	461	B	3.87
72	641	C	ALA	74	A	<-->	7049	CB	ALA	514	B	3.79
73	642	O	ALA	74	A	<-->	7049	CB	ALA	514	B	3.74
74	649	CD2	TYR	75	A	<-->	6830	CD2	LEU	490	B	3.53
75	651	CE2	TYR	75	A	<-->	6827	CB	LEU	490	B	3.86
76	651	CE2	TYR	75	A	<-->	6830	CD2	LEU	490	B	3.89
77	652	CZ	TYR	75	A	<-->	6831	C	LEU	490	B	3.8
78	652	CZ	TYR	75	A	<-->	6832	O	LEU	490	B	3.6
79	653	OH	TYR	75	A	<-->	6459	O	ASN	428	B	3.7
80	653	OH	TYR	75	A	<-->	6831	C	LEU	490	B	3.39
81	653	OH	TYR	75	A	<-->	6832	O	LEU	490	B	2.94
82	672	O	LEU	77	A	<-->	7280	ND2	ASN	539	B	3.28
83	667	CB	LEU	77	A	<-->	7279	OD1	ASN	539	B	3.26
84	669	CD1	LEU	77	A	<-->	7279	OD1	ASN	539	B	3.51
85	676	CB	THR	78	A	<-->	6829	CD1	LEU	490	B	3.78
86	677	OG1	THR	78	A	<-->	6828	CG	LEU	490	B	3.73
87	677	OG1	THR	78	A	<-->	6829	CD1	LEU	490	B	3.36
88	677	OG1	THR	78	A	<-->	6830	CD2	LEU	490	B	3.71
89	679	CG2	THR	78	A	<-->	6829	CD1	LEU	490	B	3.89
90	679	CG2	THR	78	A	<-->	7042	OG	SER	513	B	3.58
91	679	CG2	THR	78	A	<-->	7280	ND2	ASN	539	B	3.5
92	694	O	LYS	79	A	<-->	6670	NH2	ARG	472	B	3.32
93	700	N	GLY	81	A	<-->	6445	OE1	GLU	427	B	3.59
94	702	CA	GLY	81	A	<-->	6445	OE1	GLU	427	B	3.53
95	703	C	GLY	81	A	<-->	6445	OE1	GLU	427	B	3.58
96	705	N	GLY	82	A	<-->	6444	CD	GLU	427	B	3.39
97	705	N	GLY	82	A	<-->	6445	OE1	GLU	427	B	2.73
98	705	N	GLY	82	A	<-->	6446	OE2	GLU	427	B	3.28
99	707	CA	GLY	82	A	<-->	6193	CD1	ILE	403	B	3.6
100	707	CA	GLY	82	A	<-->	6444	CD	GLU	427	B	3.87
101	707	CA	GLY	82	A	<-->	6445	OE1	GLU	427	B	3.64
102	707	CA	GLY	82	A	<-->	6446	OE2	GLU	427	B	3.28
103	708	C	GLY	82	A	<-->	6446	OE2	GLU	427	B	3.39
104	710	N	GLY	83	A	<-->	6192	CG2	ILE	403	B	3.79
105	710	N	GLY	83	A	<-->	6444	CD	GLU	427	B	3.62
106	710	N	GLY	83	A	<-->	6446	OE2	GLU	427	B	2.61
107	712	CA	GLY	83	A	<-->	6446	OE2	GLU	427	B	3.59
108	715	N	SER	84	A	<-->	6214	CE1	PHE	405	B	3.44
109	715	N	SER	84	A	<-->	6216	CZ	PHE	405	B	3.69
110	722	O	SER	84	A	<-->	6212	CD1	PHE	405	B	3.66
111	722	O	SER	84	A	<-->	6214	CE1	PHE	405	B	3.3
112	722	O	SER	84	A	<-->	6216	CZ	PHE	405	B	3.46
113	719	OG	SER	84	A	<-->	5611	CE1	PHE	346	B	3.78
114	719	OG	SER	84	A	<-->	6192	CG2	ILE	403	B	3.47
115	740	CB	VAL	86	A	<-->	5675	O	SER	352	B	3.72
116	741	CG1	VAL	86	A	<-->	5633	CD2	TYR	348	B	3.77
117	741	CG1	VAL	86	A	<-->	5649	O	ILE	349	B	3.53
118	741	CG1	VAL	86	A	<-->	5675	O	SER	352	B	3.42
119	742	CG2	VAL	86	A	<-->	5947	CG1	VAL	378	B	3.82
120	761	SG	CYS	88	A	<-->	5654	CG	LYS	350	B	3.6
121	761	SG	CYS	88	A	<-->	5656	CE	LYS	350	B	3.59
122	761	SG	CYS	88	A	<-->	5663	N	GLY	351	B	3.69
123	761	SG	CYS	88	A	<-->	5665	CA	GLY	351	B	3.45
124	885	OD1	ASN	103	A	<-->	6514	CG1	VAL	434	B	3.72
125	885	OD1	ASN	103	A	<-->	6515	CG2	VAL	434	B	3.83
126	933	NH2	ARG	106	A	<-->	6509	O	LEU	433	B	3.56
127	933	NH2	ARG	106	A	<-->	6512	CA	VAL	434	B	3.55
128	933	NH2	ARG	106	A	<-->	6516	C	VAL	434	B	3.48
129	933	NH2	ARG	106	A	<-->	6517	O	VAL	434	B	2.93
130	1144	C	ALA	133	A	<-->	6848	OG	SER	492	B	3.43
131	1145	O	ALA	133	A	<-->	6463	CB	ARG	429	B	3.61
132	1145	O	ALA	133	A	<-->	6464	CG	ARG	429	B	3.56
133	1145	O	ALA	133	A	<-->	6465	CD	ARG	429	B	3.89
134	1145	O	ALA	133	A	<-->	6847	CB	SER	492	B	3.52
135	1145	O	ALA	133	A	<-->	6848	OG	SER	492	B	2.69
136	1143	CB	ALA	133	A	<-->	6465	CD	ARG	429	B	3.8
137	1143	CB	ALA	133	A	<-->	6466	NE	ARG	429	B	3.36
138	1143	CB	ALA	133	A	<-->	6468	CZ	ARG	429	B	3.69
139	1148	CA	VAL	134	A	<-->	6490	OG	SER	431	B	3.34
140	1152	C	VAL	134	A	<-->	6490	OG	SER	431	B	3.54
141	1149	CB	VAL	134	A	<-->	6490	OG	SER	431	B	3.67
142	1150	CG1	VAL	134	A	<-->	6869	CE2	PHE	494	B	3.52
143	1154	N	ILE	135	A	<-->	6490	OG	SER	431	B	3.03
144	1158	CG1	ILE	135	A	<-->	6240	O	LYS	407	B	3.44
145	1158	CG1	ILE	135	A	<-->	6476	O	ARG	429	B	3.78
146	1158	CG1	ILE	135	A	<-->	6486	N	SER	431	B	3.88
147	1158	CG1	ILE	135	A	<-->	6489	CB	SER	431	B	3.51
148	1158	CG1	ILE	135	A	<-->	6490	OG	SER	431	B	3.33
149	1159	CG2	ILE	135	A	<-->	6231	CB	LYS	407	B	3.68
150	1159	CG2	ILE	135	A	<-->	6233	CD	LYS	407	B	3.85
151	1160	CD1	ILE	135	A	<-->	6240	O	LYS	407	B	3.49
152	1160	CD1	ILE	135	A	<-->	6489	CB	SER	431	B	3.75
153	1172	O	GLY	137	A	<-->	6469	NH1	ARG	429	B	3.66
154	2574	O	LEU	302	A	<-->	6866	CD1	PHE	494	B	3.63
155	2569	CB	LEU	302	A	<-->	6868	CE1	PHE	494	B	3.48
156	2572	CD2	LEU	302	A	<-->	6868	CE1	PHE	494	B	3.82
157	2588	C	GLY	304	A	<-->	7308	NH2	ARG	541	B	3.43
158	2589	O	GLY	304	A	<-->	7304	CZ	ARG	541	B	3.83
159	2589	O	GLY	304	A	<-->	7308	NH2	ARG	541	B	2.82
160	2597	N	GLY	306	A	<-->	7554	OH	TYR	567	B	3.02
161	2599	CA	GLY	306	A	<-->	7554	OH	TYR	567	B	3.72
162	2600	C	GLY	306	A	<-->	7554	OH	TYR	567	B	3.33
163	2601	O	GLY	306	A	<-->	7554	OH	TYR	567	B	3.63
164	2602	N	PRO	307	A	<-->	7553	CZ	TYR	567	B	3.81
165	2602	N	PRO	307	A	<-->	7554	OH	TYR	567	B	3.44
166	2603	CA	PRO	307	A	<-->	7327	OD1	ASP	543	B	3.49
167	2603	CA	PRO	307	A	<-->	7553	CZ	TYR	567	B	3.89
168	2607	C	PRO	307	A	<-->	7327	OD1	ASP	543	B	3.6
169	2604	CB	PRO	307	A	<-->	7327	OD1	ASP	543	B	3.55
170	2604	CB	PRO	307	A	<-->	7549	CD1	TYR	567	B	3.8
171	2604	CB	PRO	307	A	<-->	7551	CE1	TYR	567	B	3.51
172	2604	CB	PRO	307	A	<-->	7553	CZ	TYR	567	B	3.83
173	2604	CB	PRO	307	A	<-->	7611	CG1	VAL	573	B	3.87
174	2609	N	GLY	308	A	<-->	7105	CG2	VAL	520	B	3.77
175	2609	N	GLY	308	A	<-->	7326	CG	ASP	543	B	3.18
176	2609	N	GLY	308	A	<-->	7327	OD1	ASP	543	B	2.79
177	2609	N	GLY	308	A	<-->	7328	OD2	ASP	543	B	3.35
178	2611	CA	GLY	308	A	<-->	7105	CG2	VAL	520	B	3.58
179	2611	CA	GLY	308	A	<-->	7327	OD1	ASP	543	B	3.74
180	2611	CA	GLY	308	A	<-->	7328	OD2	ASP	543	B	3.62
181	2611	CA	GLY	308	A	<-->	7346	CB	ASP	545	B	3.82
182	2612	C	GLY	308	A	<-->	7346	CB	ASP	545	B	3.55
183	2612	C	GLY	308	A	<-->	7347	CG	ASP	545	B	3.52
184	2612	C	GLY	308	A	<-->	7348	OD1	ASP	545	B	3.5
185	2613	O	GLY	308	A	<-->	7327	OD1	ASP	543	B	3.85
186	2613	O	GLY	308	A	<-->	7346	CB	ASP	545	B	3.44
187	2613	O	GLY	308	A	<-->	7347	CG	ASP	545	B	3.57
188	2613	O	GLY	308	A	<-->	7348	OD1	ASP	545	B	3.3
189	2613	O	GLY	308	A	<-->	7619	OG1	THR	574	B	3.38
190	2614	N	PHE	309	A	<-->	7347	CG	ASP	545	B	3.62
191	2614	N	PHE	309	A	<-->	7348	OD1	ASP	545	B	3.48
192	2616	CA	PHE	309	A	<-->	7347	CG	ASP	545	B	3.81
193	2616	CA	PHE	309	A	<-->	7348	OD1	ASP	545	B	3.21
194	2624	C	PHE	309	A	<-->	7348	OD1	ASP	545	B	3.85
195	2618	CG	PHE	309	A	<-->	7619	OG1	THR	574	B	3.66
196	2620	CD2	PHE	309	A	<-->	7609	CA	VAL	573	B	3.76
197	2620	CD2	PHE	309	A	<-->	7619	OG1	THR	574	B	3.53
198	2622	CE2	PHE	309	A	<-->	7606	O	GLY	572	B	3.2
199	2622	CE2	PHE	309	A	<-->	7609	CA	VAL	573	B	3.33
200	2622	CE2	PHE	309	A	<-->	7613	C	VAL	573	B	3.6
201	2622	CE2	PHE	309	A	<-->	7615	N	THR	574	B	3.65
202	2622	CE2	PHE	309	A	<-->	7619	OG1	THR	574	B	3.67
203	2626	N	LEU	310	A	<-->	7348	OD1	ASP	545	B	3.67
204	2630	CG	LEU	310	A	<-->	7349	OD2	ASP	545	B	3.64
205	2698	O	CYS	316	A	<-->	7604	CA	GLY	572	B	3.74
206	2698	O	CYS	316	A	<-->	7606	O	GLY	572	B	3.59
207	2699	N	TYR	317	A	<-->	7606	O	GLY	572	B	3.89
208	2701	CA	TYR	317	A	<-->	7606	O	GLY	572	B	3.4
209	2703	CG	TYR	317	A	<-->	7606	O	GLY	572	B	3.68
210	2704	CD1	TYR	317	A	<-->	7606	O	GLY	572	B	3.51
Salt bridges
------------
<----- A T O M 1 ----->								<----- A T O M 2 ----->
	Atom	Atom	Res	Res			Atom	Atom	Res	Res
	no.	name	name	no.	Chain		no.	name	name	no.	Chain	Distance
1	177	NH1	ARG	20	A	<-->	6537	OE2	GLU	460	B	2.69
Number of salt bridges: 1
Number of hydrogen bonds: 15
Number of non-bonded contacts: 210
