# Supplementary material for: Anti-COVID-19 multi-epitope vaccine designs employing global viral genome sequences
Source: PeerJ. 2020 Aug 3;8:e9541. doi: 10.7717/peerj.9541 (PMC7409810; doi:10.7717/peerj.9541)
Supplement: Supplemental Information 5 [file peerj-08-9541-s005.xlsx]

## Sheet: Sheet1
List of atom-atom interactions across protein-protein interface
---------------------------------------------------------------
PDB code: x857 Chains A }{ B
------------------------------
Hydrogen bonds
--------------
<----- A T O M 1 ----->								<----- A T O M 2 ----->
	Atom	Atom	Res	Res			Atom	Atom	Res	Res
	no.	name	name	no.	Chain		no.	name	name	no.	Chain	Distance
1	1299	ND2	ASN	141	A	<-->	3860	O	ASN	99	B	2.95
2	1664	O	VAL	184	A	<-->	3371	ND2	ASN	51	B	3.11
3	1698	OG	SER	190	A	<-->	7048	OE2	GLU	460	B	2.65
4	1804	O	GLY	202	A	<-->	6168	NZ	LYS	350	B	2.83
5	1896	O	PHE	213	A	<-->	7160	N	THR	471	B	2.77
6	1896	O	PHE	213	A	<-->	7164	OG1	THR	471	B	2.81
7	1902	N	GLY	215	A	<-->	7135	O	TYR	468	B	3.03
8	1916	O	GLY	217	A	<-->	5320	ND2	ASN	262	B	2.84
9	1925	N	ILE	219	A	<-->	5319	OD1	ASN	262	B	2.72
10	1933	O	ILE	219	A	<-->	6148	OH	TYR	348	B	3.05
11	2059	N	LEU	234	A	<-->	6956	OE1	GLU	427	B	3.3
12	2068	N	LEU	235	A	<-->	6956	OE1	GLU	427	B	2.86
Non-bonded contacts
-------------------
<----- A T O M 1 ----->								<----- A T O M 2 ----->
	Atom	Atom	Res	Res			Atom	Atom	Res	Res
	no.	name	name	no.	Chain		no.	name	name	no.	Chain	Distance
1	920	CE2	PHE	96	A	<-->	9675	OG	SER	725	B	3.54
2	921	CZ	PHE	96	A	<-->	9674	CB	SER	725	B	3.84
3	921	CZ	PHE	96	A	<-->	9675	OG	SER	725	B	3.22
4	934	CG1	VAL	98	A	<-->	9876	CD1	LEU	747	B	3.7
5	938	N	HIS	99	A	<-->	9877	CD2	LEU	747	B	3.75
6	943	ND1	HIS	99	A	<-->	9896	NZ	LYS	749	B	3.86
7	958	CE2	PHE	100	A	<-->	10109	O	GLY	771	B	3.66
8	958	CE2	PHE	100	A	<-->	10125	CD	PRO	773	B	3.79
9	968	CD1	ILE	101	A	<-->	9651	NE	ARG	723	B	3.75
10	1012	CH2	TRP	107	A	<-->	9654	NH1	ARG	723	B	3.76
11	1299	ND2	ASN	141	A	<-->	3606	CE1	PHE	74	B	3.88
12	1299	ND2	ASN	141	A	<-->	3860	O	ASN	99	B	2.95
13	1299	ND2	ASN	141	A	<-->	3863	CA	VAL	100	B	3.87
14	1656	O	ALA	183	A	<-->	3371	ND2	ASN	51	B	3.76
15	1663	C	VAL	184	A	<-->	3371	ND2	ASN	51	B	3.86
16	1664	O	VAL	184	A	<-->	3368	CB	ASN	51	B	3.22
17	1664	O	VAL	184	A	<-->	3369	CG	ASN	51	B	3.66
18	1664	O	VAL	184	A	<-->	3371	ND2	ASN	51	B	3.11
19	1661	CG1	VAL	184	A	<-->	10374	NH1	ARG	797	B	3.81
20	1676	CA	GLY	186	A	<-->	3583	CG	ASP	72	B	3.84
21	1676	CA	GLY	186	A	<-->	3584	OD1	ASP	72	B	3.89
22	1676	CA	GLY	186	A	<-->	3585	OD2	ASP	72	B	3.49
23	1689	N	GLY	189	A	<-->	7029	N	PHE	459	B	3.82
24	1691	CA	GLY	189	A	<-->	7040	O	PHE	459	B	3.67
25	1692	C	GLY	189	A	<-->	7040	O	PHE	459	B	3.35
26	1693	O	GLY	189	A	<-->	7040	O	PHE	459	B	3.75
27	1694	N	SER	190	A	<-->	7040	O	PHE	459	B	3.41
28	1701	O	SER	190	A	<-->	7050	O	GLU	460	B	3.8
29	1697	CB	SER	190	A	<-->	7040	O	PHE	459	B	3.34
30	1697	CB	SER	190	A	<-->	7043	CA	GLU	460	B	3.82
31	1697	CB	SER	190	A	<-->	7048	OE2	GLU	460	B	3.3
32	1698	OG	SER	190	A	<-->	7046	CD	GLU	460	B	3.53
33	1698	OG	SER	190	A	<-->	7048	OE2	GLU	460	B	2.65
34	1717	CB	LEU	192	A	<-->	5337	O	PRO	264	B	3.32
35	1720	CD2	LEU	192	A	<-->	5337	O	PRO	264	B	3.68
36	1720	CD2	LEU	192	A	<-->	5340	CA	PHE	265	B	3.77
37	1803	C	GLY	202	A	<-->	6168	NZ	LYS	350	B	3.89
38	1804	O	GLY	202	A	<-->	6167	CE	LYS	350	B	3.65
39	1804	O	GLY	202	A	<-->	6168	NZ	LYS	350	B	2.83
40	1817	O	SER	204	A	<-->	5309	CE1	PHE	261	B	3.77
41	1821	CB	PHE	205	A	<-->	5314	N	ASN	262	B	3.83
42	1821	CB	PHE	205	A	<-->	5316	CA	ASN	262	B	3.64
43	1822	CG	PHE	205	A	<-->	5330	O	ALA	263	B	3.51
44	1823	CD1	PHE	205	A	<-->	5330	O	ALA	263	B	3.56
45	1824	CD2	PHE	205	A	<-->	5330	O	ALA	263	B	3.54
46	1825	CE1	PHE	205	A	<-->	5330	O	ALA	263	B	3.67
47	1826	CE2	PHE	205	A	<-->	5330	O	ALA	263	B	3.65
48	1826	CE2	PHE	205	A	<-->	5332	CA	PRO	264	B	3.56
49	1827	CZ	PHE	205	A	<-->	5330	O	ALA	263	B	3.71
50	1838	O	LEU	206	A	<-->	5319	OD1	ASN	262	B	3.66
51	1844	CG2	ILE	207	A	<-->	5333	CB	PRO	264	B	3.5
52	1884	O	VAL	212	A	<-->	7066	CB	ASP	462	B	3.6
53	1884	O	VAL	212	A	<-->	7094	CB	SER	465	B	3.47
54	1884	O	VAL	212	A	<-->	7095	OG	SER	465	B	3.74
55	1887	CA	PHE	213	A	<-->	7094	CB	SER	465	B	3.68
56	1895	C	PHE	213	A	<-->	7109	O	ASN	466	B	3.84
57	1895	C	PHE	213	A	<-->	7164	OG1	THR	471	B	3.71
58	1896	O	PHE	213	A	<-->	7102	CB	ASN	466	B	3.86
59	1896	O	PHE	213	A	<-->	7147	O	HIS	469	B	3.21
60	1896	O	PHE	213	A	<-->	7150	CA	PHE	470	B	3.17
61	1896	O	PHE	213	A	<-->	7158	C	PHE	470	B	3.39
62	1896	O	PHE	213	A	<-->	7160	N	THR	471	B	2.77
63	1896	O	PHE	213	A	<-->	7162	CA	THR	471	B	3.82
64	1896	O	PHE	213	A	<-->	7163	CB	THR	471	B	3.74
65	1896	O	PHE	213	A	<-->	7164	OG1	THR	471	B	2.81
66	1888	CB	PHE	213	A	<-->	7164	OG1	THR	471	B	3.65
67	1891	CD2	PHE	213	A	<-->	7094	CB	SER	465	B	3.72
68	1891	CD2	PHE	213	A	<-->	7095	OG	SER	465	B	3.3
69	1893	CE2	PHE	213	A	<-->	7095	OG	SER	465	B	3.63
70	1897	N	GLY	214	A	<-->	7109	O	ASN	466	B	3.53
71	1899	CA	GLY	214	A	<-->	7109	O	ASN	466	B	3.66
72	1899	CA	GLY	214	A	<-->	7135	O	TYR	468	B	3.61
73	1899	CA	GLY	214	A	<-->	7146	C	HIS	469	B	3.67
74	1899	CA	GLY	214	A	<-->	7147	O	HIS	469	B	3.21
75	1899	CA	GLY	214	A	<-->	7150	CA	PHE	470	B	3.87
76	1900	C	GLY	214	A	<-->	7135	O	TYR	468	B	3.79
77	1900	C	GLY	214	A	<-->	7146	C	HIS	469	B	3.75
78	1900	C	GLY	214	A	<-->	7147	O	HIS	469	B	3.77
79	1900	C	GLY	214	A	<-->	7148	N	PHE	470	B	3.62
80	1900	C	GLY	214	A	<-->	7150	CA	PHE	470	B	3.53
81	1900	C	GLY	214	A	<-->	7151	CB	PHE	470	B	3.88
82	1901	O	GLY	214	A	<-->	7150	CA	PHE	470	B	3.57
83	1901	O	GLY	214	A	<-->	7151	CB	PHE	470	B	3.5
84	1902	N	GLY	215	A	<-->	7135	O	TYR	468	B	3.03
85	1902	N	GLY	215	A	<-->	7146	C	HIS	469	B	3.61
86	1902	N	GLY	215	A	<-->	7148	N	PHE	470	B	3.55
87	1905	C	GLY	215	A	<-->	7135	O	TYR	468	B	3.88
88	1905	C	GLY	215	A	<-->	7154	CD2	PHE	470	B	3.8
89	1906	O	GLY	215	A	<-->	7135	O	TYR	468	B	3.62
90	1906	O	GLY	215	A	<-->	7138	CA	HIS	469	B	3.27
91	1906	O	GLY	215	A	<-->	7146	C	HIS	469	B	3.61
92	1906	O	GLY	215	A	<-->	7148	N	PHE	470	B	3.29
93	1906	O	GLY	215	A	<-->	7154	CD2	PHE	470	B	3.29
94	1915	C	GLY	217	A	<-->	5319	OD1	ASN	262	B	3.87
95	1916	O	GLY	217	A	<-->	5318	CG	ASN	262	B	3.47
96	1916	O	GLY	217	A	<-->	5319	OD1	ASN	262	B	3.31
97	1916	O	GLY	217	A	<-->	5320	ND2	ASN	262	B	2.84
98	1916	O	GLY	217	A	<-->	6122	CE1	PHE	346	B	3.39
99	1916	O	GLY	217	A	<-->	6124	CZ	PHE	346	B	3.18
100	1917	N	SER	218	A	<-->	5319	OD1	ASN	262	B	3.87
101	1919	CA	SER	218	A	<-->	5319	OD1	ASN	262	B	3.23
102	1923	C	SER	218	A	<-->	5319	OD1	ASN	262	B	3.44
103	1920	CB	SER	218	A	<-->	6122	CE1	PHE	346	B	3.71
104	1920	CB	SER	218	A	<-->	6703	CG2	ILE	403	B	3.86
105	1921	OG	SER	218	A	<-->	6122	CE1	PHE	346	B	3.21
106	1921	OG	SER	218	A	<-->	6124	CZ	PHE	346	B	3.33
107	1921	OG	SER	218	A	<-->	6703	CG2	ILE	403	B	3.76
108	1925	N	ILE	219	A	<-->	5319	OD1	ASN	262	B	2.72
109	1927	CA	ILE	219	A	<-->	5319	OD1	ASN	262	B	3.75
110	1933	O	ILE	219	A	<-->	5311	CZ	PHE	261	B	3.81
111	1933	O	ILE	219	A	<-->	6147	CZ	TYR	348	B	3.87
112	1933	O	ILE	219	A	<-->	6148	OH	TYR	348	B	3.05
113	1928	CB	ILE	219	A	<-->	5319	OD1	ASN	262	B	3.68
114	1930	CG2	ILE	219	A	<-->	5309	CE1	PHE	261	B	3.6
115	1930	CG2	ILE	219	A	<-->	5311	CZ	PHE	261	B	3.71
116	1930	CG2	ILE	219	A	<-->	5319	OD1	ASN	262	B	3.24
117	1940	CD1	ILE	220	A	<-->	6195	CE2	TYR	353	B	3.88
118	1940	CD1	ILE	220	A	<-->	6459	CG2	VAL	378	B	3.78
119	1954	O	PHE	221	A	<-->	6176	CA	GLY	351	B	3.75
120	1960	CD1	TRP	222	A	<-->	6176	CA	GLY	351	B	3.83
121	1960	CD1	TRP	222	A	<-->	6177	C	GLY	351	B	3.52
122	1960	CD1	TRP	222	A	<-->	6178	O	GLY	351	B	3.37
123	1962	NE1	TRP	222	A	<-->	6177	C	GLY	351	B	3.78
124	1962	NE1	TRP	222	A	<-->	6178	O	GLY	351	B	3.22
125	1965	CE3	TRP	222	A	<-->	6190	CB	TYR	353	B	3.63
126	1967	CZ3	TRP	222	A	<-->	6190	CB	TYR	353	B	3.61
127	2046	O	SER	232	A	<-->	6727	CZ	PHE	405	B	3.32
128	2051	CG	PHE	233	A	<-->	6956	OE1	GLU	427	B	3.81
129	2052	CD1	PHE	233	A	<-->	6956	OE1	GLU	427	B	3.84
130	2053	CD2	PHE	233	A	<-->	6956	OE1	GLU	427	B	3.56
131	2054	CE1	PHE	233	A	<-->	6703	CG2	ILE	403	B	3.58
132	2054	CE1	PHE	233	A	<-->	6956	OE1	GLU	427	B	3.65
133	2055	CE2	PHE	233	A	<-->	6955	CD	GLU	427	B	3.82
134	2055	CE2	PHE	233	A	<-->	6956	OE1	GLU	427	B	3.35
135	2055	CE2	PHE	233	A	<-->	6957	OE2	GLU	427	B	3.47
136	2056	CZ	PHE	233	A	<-->	6704	CD1	ILE	403	B	3.86
137	2056	CZ	PHE	233	A	<-->	6955	CD	GLU	427	B	3.68
138	2056	CZ	PHE	233	A	<-->	6956	OE1	GLU	427	B	3.4
139	2056	CZ	PHE	233	A	<-->	6957	OE2	GLU	427	B	3.21
140	2059	N	LEU	234	A	<-->	6956	OE1	GLU	427	B	3.3
141	2061	CA	LEU	234	A	<-->	6956	OE1	GLU	427	B	3.56
142	2066	C	LEU	234	A	<-->	6956	OE1	GLU	427	B	3.63
143	2062	CB	LEU	234	A	<-->	6956	OE1	GLU	427	B	3.35
144	2062	CB	LEU	234	A	<-->	7343	O	LEU	490	B	3.68
145	2064	CD1	LEU	234	A	<-->	6724	CD2	PHE	405	B	3.75
146	2064	CD1	LEU	234	A	<-->	6726	CE2	PHE	405	B	3.61
147	2064	CD1	LEU	234	A	<-->	6952	CA	GLU	427	B	3.81
148	2064	CD1	LEU	234	A	<-->	6958	C	GLU	427	B	3.37
149	2064	CD1	LEU	234	A	<-->	6959	O	GLU	427	B	3.63
150	2064	CD1	LEU	234	A	<-->	6960	N	ASN	428	B	3.47
151	2065	CD2	LEU	234	A	<-->	6969	C	ASN	428	B	3.88
152	2065	CD2	LEU	234	A	<-->	6970	O	ASN	428	B	3.16
153	2065	CD2	LEU	234	A	<-->	7343	O	LEU	490	B	3.36
154	2065	CD2	LEU	234	A	<-->	7359	OG	SER	492	B	3.79
155	2068	N	LEU	235	A	<-->	6955	CD	GLU	427	B	3.76
156	2068	N	LEU	235	A	<-->	6956	OE1	GLU	427	B	2.86
157	2070	CA	LEU	235	A	<-->	6956	OE1	GLU	427	B	3.78
158	2070	CA	LEU	235	A	<-->	7341	CD2	LEU	490	B	3.67
159	2071	CB	LEU	235	A	<-->	6956	OE1	GLU	427	B	3.64
160	2072	CG	LEU	235	A	<-->	7340	CD1	LEU	490	B	3.56
161	2233	CB	PRO	257	A	<-->	7791	ND2	ASN	539	B	3.56
162	2246	CG	PRO	259	A	<-->	7790	OD1	ASN	539	B	3.73
163	2360	N	GLY	270	A	<-->	8048	ND1	HIS	566	B	3.85
164	2360	N	GLY	270	A	<-->	8050	CE1	HIS	566	B	3.5
165	2362	CA	GLY	270	A	<-->	8048	ND1	HIS	566	B	3.81
166	2362	CA	GLY	270	A	<-->	8050	CE1	HIS	566	B	3.84
167	2367	CB	PRO	271	A	<-->	8090	NH1	ARG	569	B	3.56
168	2368	CG	PRO	271	A	<-->	8090	NH1	ARG	569	B	3.7
Number of hydrogen bonds: 12
Number of non-bonded contacts: 168
